# Supplementary material for: Alternative splicing in lung influences COVID-19 severity and respiratory diseases
Source: Nat Commun. 2023 Oct 4;14:6198. doi: 10.1038/s41467-023-41912-4 (PMC10550956; doi:10.1038/s41467-023-41912-4)
Supplement: Supplementary file 4 — Supplementary Data 1-9 [file 41467_2023_41912_MOESM4_ESM.xlsx]

## Sheet: Supplementary Data 1
Supplementary Data 1: Two sample Mendelian randomization results of alternative splicing in lung using independent cis-sQTLs from GTEx consortium.
exposure: “chrX:POS1:POS2:clusterID:ensembleID” represents the excised intron region, the clusters each intron belongs to (defined in GTEx), and the gene ensemble ID.
hgnc_symbol: human gene nomenclature, Method: Wald ratio if single variants, and Inverse variance weighted if multiple variants.
Variant list: the list of instrumental variables (chromosome:position[b38]:non effect allele:effect allele).
OR: Odds ratio per standard deviation of intron excision ratios as quantified by LeafCutter, LL: Lower limit of 95%CI, UL: upper limit of 95%CI
p-value: associated with the estimate using a normal distribution (Two-sided).
Significant MR findings (p-value<0.05/27230) for outcome "Critical illness"
Significant MR findings (p-value<0.05/27230) for outcome "Hospitalization"
Significant MR findings (p-value<0.05/27230) for outcome "Reported infection"
exposure	ensembleID	hgnc_symbol	outcome	Method	Variant list	OR	LL	UL	p-value
chr9:133257542:133258097:clu_63938:ENSG00000175164.13	ENSG00000175164	ABO	Reported infection	Wald ratio	chr9:133271182:C:T	1.15433	1.13711	1.17182	4.04405e-78
chr3:46365045:46371244:clu_46934:ENSG00000223552.1	ENSG00000223552	CCR5AS	Critical illness	Wald ratio	chr3:46153097:A:C	2.26367	2.03542	2.5175	2.70111e-51
chr19:4714337:4717615:clu_25374:ENSG00000142002.16	ENSG00000142002	DPP9	Critical illness	Wald ratio	chr19:4717660:G:A	0.390049	0.345064	0.440898	3.04706e-51
chr3:46365045:46371244:clu_46934:ENSG00000223552.1	ENSG00000223552	CCR5AS	Hospitalization	Wald ratio	chr3:46153097:A:C	1.66388	1.5483	1.7881	1.10249e-43
chr19:4714337:4717615:clu_25374:ENSG00000142002.16	ENSG00000142002	DPP9	Hospitalization	Wald ratio	chr19:4717660:G:A	0.56121	0.515829	0.610583	4.17202e-41
chr21:33245074:33246718:clu_33270:ENSG00000159110.19	ENSG00000159110	IFNAR2	Critical illness	Wald ratio	chr21:33245738:T:A	0.663832	0.615204	0.716303	4.76238e-26
chr9:133257542:133258097:clu_63938:ENSG00000175164.13	ENSG00000175164	ABO	Hospitalization	Wald ratio	chr9:133271182:C:T	1.17303	1.13665	1.21058	3.12703e-23
chr21:33245074:33246718:clu_33270:ENSG00000159110.19	ENSG00000159110	IFNAR2	Hospitalization	Wald ratio	chr21:33245738:T:A	0.770486	0.731425	0.811634	9.02068e-23
chr19:4714337:4717615:clu_25374:ENSG00000142002.16	ENSG00000142002	DPP9	Reported infection	Wald ratio	chr19:4717660:G:A	0.824566	0.793212	0.857161	1.80459e-22
chr13:112875941:112880546:clu_3196:ENSG00000068650.18	ENSG00000068650	ATP11A	Hospitalization	Wald ratio	chr13:112881427:T:C	0.842015	0.808556	0.876857	9.40381e-17
chr13:112875941:112880546:clu_3196:ENSG00000068650.18	ENSG00000068650	ATP11A	Critical illness	Wald ratio	chr13:112881427:T:C	0.777706	0.732372	0.825848	2.32379e-16
chr1:155192310:155192786:clu_59160:ENSG00000185499.16	ENSG00000185499	MUC1	Reported infection	Wald ratio	chr1:155192276:T:C	1.02213	1.01623	1.02806	1.22529e-13
chr17:45510293:45513185:clu_15454:ENSG00000214425.7	ENSG00000214425	LRRC37A4P	Hospitalization	Wald ratio	chr17:45680084:A:C	1.08311	1.06034	1.10637	1.77572e-13
chr21:33245074:33246718:clu_33270:ENSG00000159110.19	ENSG00000159110	IFNAR2	Reported infection	Wald ratio	chr21:33245738:T:A	0.915763	0.894545	0.937483	1.87388e-13
chr9:133257542:133258097:clu_63938:ENSG00000175164.13	ENSG00000175164	ABO	Critical illness	Wald ratio	chr9:133271182:C:T	1.19066	1.13646	1.24744	2.11297e-13
chr17:45510293:45513185:clu_15454:ENSG00000214425.7	ENSG00000214425	LRRC37A4P	Critical illness	Wald ratio	chr17:45680084:A:C	1.12166	1.08754	1.15684	3.219e-13
chr1:155205316:155206200:clu_59171:ENSG00000169231.13	ENSG00000169231	THBS3	Reported infection	Wald ratio	chr1:155202588:G:A	1.08886	1.06354	1.11477	1.30586e-12
chr1:155214684:155214836:clu_59174:ENSG00000160766.14	ENSG00000160766	GBAP1	Reported infection	Wald ratio	chr1:155199058:T:C	0.919831	0.898668	0.941493	1.97236e-12
chr1:155131634:155133730:clu_59141:ENSG00000169242.11	ENSG00000169242	EFNA1	Reported infection	Wald ratio	chr1:155133578:G:A	1.04567	1.03243	1.05907	6.46285e-12
chr3:45985022:45995722:clu_46929:ENSG00000163820.14	ENSG00000163820	FYCO1	Critical illness	Wald ratio	chr3:45985149:T:G	1.11131	1.07654	1.14721	7.68566e-11
chr17:45458439:45475100:clu_15449:ENSG00000225190.10	ENSG00000225190	PLEKHM1	Critical illness	Wald ratio	chr17:45413637:A:G	1.24775	1.16699	1.33409	8.97309e-11
chr4:105898001:105927336:clu_44968:ENSG00000168743.12	ENSG00000168743	NPNT	Critical illness	Wald ratio	chr4:105897896:A:G	1.18697	1.12662	1.25055	1.21076e-10
chr17:45398047:45402714:clu_15439:ENSG00000159314.11	ENSG00000159314	ARHGAP27	Critical illness	Wald ratio	chr17:45399441:G:A	1.17964	1.12127	1.24105	1.76409e-10
chr19:10285009:10285115:clu_25821:ENSG00000090339.8	ENSG00000090339	ICAM1	Critical illness	Wald ratio	chr19:10285007:G:A	1.1087	1.07376	1.14477	2.67369e-10
chr12:112917700:112919389:clu_6211:ENSG00000089127.12	ENSG00000089127	OAS1	Hospitalization	Wald ratio	chr12:112919388:A:G	0.96094	0.949103	0.972925	2.96782e-10
chr12:112917700:112919389:clu_6211:ENSG00000089127.12	ENSG00000089127	OAS1	Critical illness	Wald ratio	chr12:112919388:A:G	0.944143	0.92709	0.961509	6.37671e-10
chr3:46365045:46371244:clu_46934:ENSG00000223552.1	ENSG00000223552	CCR5AS	Reported infection	Wald ratio	chr3:46153097:A:C	1.11051	1.0734	1.1489	1.49215e-09
chr17:45458439:45475100:clu_15449:ENSG00000225190.10	ENSG00000225190	PLEKHM1	Hospitalization	Wald ratio	chr17:45413637:A:G	1.15096	1.09945	1.2049	1.76776e-09
chr19:48838129:48841149:clu_27897:ENSG00000105559.11	ENSG00000105559	PLEKHA4	Reported infection	Wald ratio	chr19:48839109:G:C	0.938914	0.919589	0.958645	2.84699e-09
chr17:45398047:45402714:clu_15439:ENSG00000159314.11	ENSG00000159314	ARHGAP27	Hospitalization	Wald ratio	chr17:45399441:G:A	1.11023	1.07212	1.14969	4.42272e-09
chr16:89098763:89100662:clu_20229:ENSG00000176715.15	ENSG00000176715	ACSF3	Critical illness	Wald ratio	chr16:89098566:A:C	1.12775	1.0827	1.17467	7.45409e-09
chr19:4714337:4719851:clu_25374:ENSG00000142002.16	ENSG00000142002	DPP9	Critical illness	Wald ratio	chr19:4717175:A:G	1.18542	1.11829	1.25659	1.07592e-08
chr12:112917700:112919389:clu_6211:ENSG00000089127.12	ENSG00000089127	OAS1	Reported infection	Wald ratio	chr12:112919388:A:G	0.983926	0.978365	0.989519	2.10129e-08
chr4:105898001:105927336:clu_44968:ENSG00000168743.12	ENSG00000168743	NPNT	Hospitalization	Wald ratio	chr4:105897896:A:G	1.10589	1.0676	1.14556	2.17146e-08
chr1:155060832:155062245:clu_59140:ENSG00000143537.13	ENSG00000143537	ADAM15	Reported infection	Wald ratio	chr1:155060832:A:G	0.975519	0.966898	0.984217	4.43517e-08
chr17:45397074:45397949:clu_15438:ENSG00000159314.11	ENSG00000159314	ARHGAP27	Hospitalization	Wald ratio	chr17:45397074:G:C	0.912405	0.882294	0.943545	8.61012e-08
chr9:133256356:133257409:clu_63938:ENSG00000175164.13	ENSG00000175164	ABO	Reported infection	Wald ratio	chr9:133256623:C:T	1.51164	1.29456	1.76512	1.75153e-07
chr10:79559506:79560364:clu_11892:ENSG00000185303.16	ENSG00000185303	SFTPA2	Critical illness	Wald ratio	chr10:79612817:G:A	0.812579	0.751434	0.878699	1.99511e-07
chr19:48861692:48867537:clu_27902:ENSG00000105559.11	ENSG00000105559	PLEKHA4	Reported infection	Wald ratio	chr19:48876731:T:C	0.939612	0.917799	0.961943	2.01998e-07
chr17:45545944:45558407:clu_15456:ENSG00000267198.1	ENSG00000267198		Hospitalization	Wald ratio	chr17:46044213:C:T	0.902934	0.868382	0.93886	2.91125e-07
chr3:45985022:45995722:clu_46929:ENSG00000163820.14	ENSG00000163820	FYCO1	Hospitalization	Wald ratio	chr3:45985149:T:G	1.05838	1.03548	1.08179	3.72243e-07
chr19:10285009:10285115:clu_25821:ENSG00000090339.8	ENSG00000090339	ICAM1	Hospitalization	Wald ratio	chr19:10285007:G:A	1.05758	1.03469	1.08098	5.33992e-07
chr1:156233728:156236349:clu_59301:ENSG00000160783.19	ENSG00000160783	PMF1	Reported infection	Wald ratio	chr1:156236330:A:G	0.982523	0.975663	0.98943	8.11918e-07
chr12:113003102:113004475:clu_6220:ENSG00000111335.12	ENSG00000111335	OAS2	Hospitalization	Wald ratio	chr12:113004452:G:C	1.10084	1.05737	1.14609	2.95092e-06
chr3:101574279:101585437:clu_48070:ENSG00000081154.11	ENSG00000081154	PCNP	Reported infection	Wald ratio	chr3:101621356:A:AG	0.936469	0.910981	0.96267	3.12848e-06
chr19:4714337:4719851:clu_25374:ENSG00000142002.16	ENSG00000142002	DPP9	Hospitalization	Wald ratio	chr19:4717175:A:G	1.0973	1.05504	1.14125	3.5916e-06
chr10:79559506:79560364:clu_11892:ENSG00000185303.16	ENSG00000185303	SFTPA2	Hospitalization	Wald ratio	chr10:79612817:G:A	0.880313	0.833417	0.929849	5.01965e-06
chr2:218390279:218391198:clu_54121:ENSG00000018280.16	ENSG00000018280	SLC11A1	Reported infection	Wald ratio	chr2:218390157:AT:A	0.950943	0.930363	0.971979	6.61122e-06
chr17:46039884:46050533:clu_15465:ENSG00000120071.13	ENSG00000120071	KANSL1	Hospitalization	Wald ratio	chr17:46032108:A:G	0.877836	0.82941	0.92909	6.78409e-06
chr3:195967990:195971323:clu_49861:ENSG00000185485.14	ENSG00000185485	SDHAP1	Reported infection	Inverse variance weighted	chr3:195608394:G:A,chr3:195750536:A:G	1.02911	1.01627	1.04211	7.45652e-06
chr13:112875941:112880546:clu_3196:ENSG00000068650.18	ENSG00000068650	ATP11A	Reported infection	Wald ratio	chr13:112881427:T:C	0.956613	0.938038	0.975556	9.26529e-06
chr1:228212907:228213422:clu_61090:ENSG00000162913.9	ENSG00000162913	OBSCN-AS1	Hospitalization	Wald ratio	chr1:228259812:G:T	0.911763	0.87515	0.949908	9.98326e-06
chr17:40020010:40020273:clu_15000:ENSG00000008838.19	ENSG00000008838	MED24	Reported infection	Wald ratio	chr17:40023022:T:G	1.08927	1.04822	1.13192	1.28161e-05
chr19:10358138:10361511:clu_25846:ENSG00000105397.13	ENSG00000105397	TYK2	Hospitalization	Wald ratio	chr19:10310306:C:G	1.16223	1.08625	1.24353	1.3104e-05
chr19:10358138:10361511:clu_25846:ENSG00000105397.13	ENSG00000105397	TYK2	Critical illness	Wald ratio	chr19:10310306:C:G	1.32394	1.16656	1.50254	1.38589e-05
chr1:155131634:155133730:clu_59141:ENSG00000169242.11	ENSG00000169242	EFNA1	Hospitalization	Wald ratio	chr1:155133578:G:A	1.06032	1.03252	1.08886	1.54817e-05
chr16:89098763:89100662:clu_20229:ENSG00000176715.15	ENSG00000176715	ACSF3	Hospitalization	Wald ratio	chr16:89098566:A:C	1.06237	1.03337	1.09218	1.82665e-05
chr1:155205316:155206200:clu_59171:ENSG00000169231.13	ENSG00000169231	THBS3	Hospitalization	Wald ratio	chr1:155202588:G:A	1.1089	1.05754	1.16275	1.93269e-05
chr17:46517233:46570759:clu_15480:ENSG00000185829.17	ENSG00000185829	ARL17A	Hospitalization	Wald ratio	chr17:46114117:G:A	0.880215	0.829363	0.934185	2.64233e-05
chr10:79802958:79804485:clu_11908:ENSG00000225484.6	ENSG00000225484	NUTM2B-AS1	Critical illness	Wald ratio	chr10:79791812:A:G	1.28936	1.14509	1.45181	2.69574e-05
chr19:55083644:55085841:clu_28489:ENSG00000131037.14	ENSG00000131037	EPS8L1	Reported infection	Wald ratio	chr19:55083628:G:C	0.953628	0.932549	0.975183	3.133e-05
chr19:10707380:10712161:clu_25879:ENSG00000213339.8	ENSG00000213339	QTRT1	Hospitalization	Wald ratio	chr19:10707416:A:G	0.872621	0.818143	0.930727	3.43346e-05
chr19:48861692:48867537:clu_27902:ENSG00000105559.11	ENSG00000105559	PLEKHA4	Critical illness	Wald ratio	chr19:48876731:T:C	0.815663	0.740596	0.89834	3.52882e-05
chr3:101340211:101341646:clu_48061:ENSG00000138468.15	ENSG00000138468	SENP7	Reported infection	Wald ratio	chr3:101381363:C:A	0.949274	0.92597	0.973164	4.04341e-05
chr16:89101347:89102604:clu_20229:ENSG00000176715.15	ENSG00000176715	ACSF3	Critical illness	Wald ratio	chr16:89104566:T:G	0.916166	0.878389	0.955569	4.59373e-05
chr17:40033771:40034916:clu_15007:ENSG00000008838.19	ENSG00000008838	MED24	Reported infection	Wald ratio	chr17:40036380:T:C	1.05183	1.0265	1.07778	4.8413e-05
chr19:4714337:4719851:clu_25374:ENSG00000142002.16	ENSG00000142002	DPP9	Reported infection	Wald ratio	chr19:4717175:A:G	1.03878	1.01982	1.0581	5.17011e-05
chr19:10707380:10712161:clu_25879:ENSG00000213339.8	ENSG00000213339	QTRT1	Critical illness	Wald ratio	chr19:10707416:A:G	0.824987	0.751459	0.90571	5.3617e-05
chr12:113003102:113004475:clu_6220:ENSG00000111335.12	ENSG00000111335	OAS2	Reported infection	Wald ratio	chr12:113004452:G:C	1.03848	1.01943	1.05789	6.41238e-05
chr10:79611641:79611803:clu_11893:ENSG00000122852.14	ENSG00000122852	SFTPA1	Critical illness	Wald ratio	chr10:79612325:G:A	0.931719	0.899796	0.964774	7.00804e-05
chr1:228166157:228174692:clu_61089:ENSG00000181873.12	ENSG00000181873	IBA57	Hospitalization	Wald ratio	chr1:228089347:A:G	1.14381	1.07044	1.22222	7.12591e-05
chr10:79611641:79611803:clu_11893:ENSG00000122852.14	ENSG00000122852	SFTPA1	Hospitalization	Wald ratio	chr10:79612325:G:A	0.953172	0.930863	0.976015	7.2158e-05
chr1:155192310:155192786:clu_59160:ENSG00000185499.16	ENSG00000185499	MUC1	Hospitalization	Wald ratio	chr1:155192276:T:C	1.02441	1.01222	1.03675	7.88067e-05
chr2:70051305:70055714:clu_51459:ENSG00000179818.13	ENSG00000179818	PCBP1-AS1	Hospitalization	Wald ratio	chr2:69998913:G:A	1.09324	1.04589	1.14274	7.94939e-05
chr3:46393052:46406897:clu_46935:ENSG00000223552.1	ENSG00000223552	CCR5AS	Hospitalization	Wald ratio	chr3:46386926:C:T	0.89463	0.846331	0.945686	8.42115e-05
chr10:79559506:79560364:clu_11892:ENSG00000185303.16	ENSG00000185303	SFTPA2	Reported infection	Wald ratio	chr10:79612817:G:A	0.951314	0.927817	0.975405	9.16909e-05
chr6:25973285:25983164:clu_37381:ENSG00000112343.10	ENSG00000112343	TRIM38	Reported infection	Wald ratio	chr6:26016234:T:C	0.932767	0.900444	0.966251	0.000109767
chr19:10339245:10339539:clu_25843:ENSG00000076662.9	ENSG00000076662	ICAM3	Hospitalization	Wald ratio	chr19:10337094:G:T	1.13158	1.06274	1.20488	0.000113247
chr11:72826823:72828359:clu_9208:ENSG00000168010.10	ENSG00000168010	ATG16L2	Critical illness	Wald ratio	chr11:72827501:C:T	1.12127	1.05754	1.18884	0.000126273
chr2:42282972:42284634:clu_50966:ENSG00000143924.18	ENSG00000143924	EML4	Reported infection	Wald ratio	chr2:42283512:T:A	1.04974	1.02395	1.07617	0.000130611
chr15:64088851:64093645:clu_21633:ENSG00000166797.10	ENSG00000166797	CIAO2A	Hospitalization	Wald ratio	chr15:64105977:A:G	1.05651	1.02717	1.0867	0.000130823
chr19:34577456:34577543:clu_26803:ENSG00000268751.1	ENSG00000268751	SCGB1B2P	Critical illness	Wald ratio	chr19:34636843:C:G	0.824142	0.746167	0.910266	0.000136764
chr19:34577456:34577543:clu_26803:ENSG00000205209.7	ENSG00000205209	SCGB2B2	Critical illness	Wald ratio	chr19:34636843:C:G	0.824142	0.746167	0.910266	0.000136764
chr14:103563124:103587274:clu_24646:ENSG00000258851.1	ENSG00000258851		Critical illness	Wald ratio	chr14:103584546:A:G	0.890392	0.838555	0.945433	0.000148542
chr14:103563124:103587274:clu_24646:ENSG00000256053.7	ENSG00000256053	COA8	Critical illness	Wald ratio	chr14:103584546:A:G	0.890392	0.838555	0.945433	0.000148542
chr17:40020010:40020273:clu_15000:ENSG00000008838.19	ENSG00000008838	MED24	Critical illness	Wald ratio	chr17:40023022:T:G	1.2501	1.11352	1.40343	0.000155846
chr19:10353929:10354042:clu_25838:ENSG00000105397.13	ENSG00000105397	TYK2	Hospitalization	Wald ratio	chr19:10353864:T:C	1.08064	1.03802	1.12502	0.000158572
chr7:151491014:151498089:clu_36809:ENSG00000106615.9	ENSG00000106615	RHEB	Critical illness	Wald ratio	chr7:151475196:G:A	1.18711	1.08555	1.29817	0.000170721
chr17:48848455:48851089:clu_15610:ENSG00000136436.14	ENSG00000136436	CALCOCO2	Hospitalization	Wald ratio	chr17:48849253:A:G	1.03076	1.01458	1.04721	0.000175718
chr7:75982322:75983520:clu_35202:ENSG00000127948.15	ENSG00000127948	POR	Hospitalization	Wald ratio	chr7:75984680:T:C	1.11735	1.05411	1.18438	0.00018945
chr11:72826823:72828359:clu_9208:ENSG00000168010.10	ENSG00000168010	ATG16L2	Hospitalization	Wald ratio	chr11:72827501:C:T	1.07968	1.03701	1.12411	0.000194522
chr10:79610982:79611803:clu_11893:ENSG00000122852.14	ENSG00000122852	SFTPA1	Reported infection	Wald ratio	chr10:79572846:C:T	0.967383	0.950652	0.984408	0.000194999
chr1:155214684:155214836:clu_59174:ENSG00000160766.14	ENSG00000160766	GBAP1	Hospitalization	Wald ratio	chr1:155199058:T:C	0.904852	0.858404	0.953813	0.00020019
chr17:46039884:46050533:clu_15465:ENSG00000120071.13	ENSG00000120071	KANSL1	Critical illness	Wald ratio	chr17:46032108:A:G	0.853947	0.785613	0.928225	0.000207091
chr10:6583918:6584118:clu_10656:ENSG00000237943.6	ENSG00000237943	PRKCQ-AS1	Critical illness	Wald ratio	chr10:6589261:G:C	0.90723	0.861636	0.955237	0.000214991
chr1:228256926:228264116:clu_61097:ENSG00000154358.20	ENSG00000154358	OBSCN	Hospitalization	Wald ratio	chr1:228264125:T:C	0.923904	0.885688	0.963768	0.000240447
chr6:26463525:26465218:clu_37408:ENSG00000112763.15	ENSG00000112763	BTN2A1	Hospitalization	Wald ratio	chr6:26465156:G:T	0.963999	0.945274	0.983095	0.000248692
chr9:133354957:133356269:clu_63934:ENSG00000148290.9	ENSG00000148290	SURF1	Reported infection	Wald ratio	chr9:133443421:C:T	1.04915	1.02254	1.07646	0.000251706
chr1:155062117:155062245:clu_59140:ENSG00000143537.13	ENSG00000143537	ADAM15	Reported infection	Wald ratio	chr1:155062156:G:C	0.976673	0.964404	0.989098	0.000252753
chr12:113003102:113004475:clu_6220:ENSG00000111335.12	ENSG00000111335	OAS2	Critical illness	Wald ratio	chr12:113004452:G:C	1.1158	1.05211	1.18334	0.000258059
chr10:79610982:79611803:clu_11893:ENSG00000122852.14	ENSG00000122852	SFTPA1	Hospitalization	Wald ratio	chr10:79572846:C:T	0.93103	0.896008	0.967421	0.000259128
chr2:203448836:203454430:clu_53884:ENSG00000173166.17	ENSG00000173166	RAPH1	Critical illness	Wald ratio	chr2:203462488:C:T	1.10546	1.04727	1.16688	0.000278964
chr10:79610982:79611803:clu_11893:ENSG00000122852.14	ENSG00000122852	SFTPA1	Critical illness	Wald ratio	chr10:79572846:C:T	0.901878	0.852949	0.953614	0.000284658
chr16:75600348:75603085:clu_19896:ENSG00000065457.10	ENSG00000065457	ADAT1	Hospitalization	Wald ratio	chr16:75586113:T:C	1.05482	1.02483	1.0857	0.000287831
chr4:105700014:105708638:clu_44961:ENSG00000138785.14	ENSG00000138785	INTS12	Hospitalization	Wald ratio	chr4:105812223:T:C	1.07853	1.03505	1.12383	0.00031704
chr7:99902174:99903218:clu_35662:ENSG00000146833.15	ENSG00000146833	TRIM4	Critical illness	Wald ratio	chr7:99954322:G:A	1.18411	1.07964	1.29868	0.000335736
chr1:154521479:154542024:clu_59099:ENSG00000163239.12	ENSG00000163239	TDRD10	Critical illness	Wald ratio	chr1:154544741:C:T	1.0639	1.02824	1.10079	0.000369116
chr2:111843599:111847138:clu_52392:ENSG00000153107.11	ENSG00000153107	ANAPC1	Reported infection	Wald ratio	chr2:111862966:G:C	0.970783	0.955067	0.986758	0.000369765
chr1:155689174:155709033:clu_59239:ENSG00000132676.15	ENSG00000132676	DAP3	Reported infection	Wald ratio	chr1:155861073:T:G	1.05344	1.02359	1.08417	0.000385654
chr1:154541108:154542024:clu_59099:ENSG00000163239.12	ENSG00000163239	TDRD10	Critical illness	Wald ratio	chr1:154523199:T:C	0.931791	0.896133	0.968868	0.000387269
chr21:44907095:44910284:clu_33664:ENSG00000160255.17	ENSG00000160255	ITGB2	Hospitalization	Wald ratio	chr21:44908184:C:T	0.977153	0.96475	0.989715	0.000390738
chr15:42560870:42561270:clu_21000:ENSG00000137814.10	ENSG00000137814	HAUS2	Hospitalization	Wald ratio	chr15:42560666:C:A	1.17739	1.07484	1.28973	0.000444416
chr7:100148975:100153400:clu_35698:ENSG00000188186.10	ENSG00000188186	LAMTOR4	Hospitalization	Wald ratio	chr7:100149507:A:G	1.06389	1.02768	1.10137	0.000455404
chr18:23532284:23533355:clu_29067:ENSG00000141458.12	ENSG00000141458	NPC1	Hospitalization	Wald ratio	chr18:23529286:C:T	1.08231	1.03536	1.13139	0.000473096
chr17:45630158:45636283:clu_15457:ENSG00000204650.14	ENSG00000204650	LINC02210	Hospitalization	Wald ratio	chr17:45855431:C:G	1.08684	1.03711	1.13895	0.000492938
chr2:37201726:37213437:clu_50858:ENSG00000218739.9	ENSG00000218739	CEBPZOS	Reported infection	Wald ratio	chr2:37213471:G:C	1.03411	1.01474	1.05385	0.000507638
chr17:45545944:45558407:clu_15456:ENSG00000267198.1	ENSG00000267198		Critical illness	Wald ratio	chr17:46044213:C:T	0.903626	0.853294	0.956926	0.000528803
chr7:1055483:1056104:clu_33849:ENSG00000164849.9	ENSG00000164849	GPR146	Hospitalization	Wald ratio	chr7:1061797:A:G	0.952673	0.92686	0.979204	0.000541364
chr19:10358138:10361511:clu_25846:ENSG00000105397.13	ENSG00000105397	TYK2	Reported infection	Wald ratio	chr19:10310306:C:G	1.05047	1.02146	1.0803	0.000568506
chr6:26402412:26405372:clu_37398:ENSG00000026950.16	ENSG00000026950	BTN3A1	Critical illness	Wald ratio	chr6:26404146:G:A	0.94623	0.916936	0.976459	0.000571728
chr14:103563124:103587274:clu_24646:ENSG00000258851.1	ENSG00000258851		Hospitalization	Wald ratio	chr14:103584546:A:G	0.943145	0.912244	0.975093	0.000573266
chr14:103563124:103587274:clu_24646:ENSG00000256053.7	ENSG00000256053	COA8	Hospitalization	Wald ratio	chr14:103584546:A:G	0.943145	0.912244	0.975093	0.000573266
chr6:26463525:26465218:clu_37408:ENSG00000112763.15	ENSG00000112763	BTN2A1	Reported infection	Wald ratio	chr6:26465156:G:T	0.984416	0.975599	0.993313	0.000622695
chr9:32989895:33025000:clu_61949:ENSG00000137074.18	ENSG00000137074	APTX	Critical illness	Wald ratio	chr9:33025115:C:A	1.12452	1.05139	1.20273	0.000624953
chr5:179833437:179833587:clu_43244:ENSG00000161011.19	ENSG00000161011	SQSTM1	Reported infection	Wald ratio	chr5:179833494:A:G	1.05104	1.02146	1.08147	0.000631852
chr17:44176642:44181623:clu_15319:ENSG00000267080.5	ENSG00000267080	ASB16-AS1	Reported infection	Wald ratio	chr17:44173727:C:T	0.978013	0.965602	0.990583	0.000644675
chr17:39908214:39908958:clu_14985:ENSG00000073605.18	ENSG00000073605	GSDMB	Hospitalization	Inverse variance weighted	chr17:39652849:A:G,chr17:39895942:A:T,chr17:39900936:A:G	0.970233	0.953531	0.987227	0.000647125
chr1:154541108:154542024:clu_59099:ENSG00000163239.12	ENSG00000163239	TDRD10	Hospitalization	Wald ratio	chr1:154523199:T:C	0.954407	0.929083	0.980422	0.000671484
chr5:745298:748404:clu_40453:ENSG00000206077.10	ENSG00000206077	ZDHHC11B	Critical illness	Wald ratio	chr5:758240:C:A	0.81545	0.724925	0.917279	0.000678509
chr5:33463825:33466871:clu_40775:ENSG00000113407.13	ENSG00000113407	TARS1	Critical illness	Wald ratio	chr5:33470746:G:C	0.852782	0.777651	0.935171	0.000713393
chr22:19177865:19177942:clu_29852:ENSG00000100075.9	ENSG00000100075	SLC25A1	Critical illness	Wald ratio	chr22:19217296:T:A	1.16788	1.06723	1.27803	0.000738392
chr5:131162676:131165060:clu_42165:ENSG00000169567.11	ENSG00000169567	HINT1	Critical illness	Wald ratio	chr5:131137991:G:A	0.958723	0.935508	0.982515	0.00075066
chr16:84425801:84439166:clu_20034:ENSG00000064270.12	ENSG00000064270	ATP2C2	Critical illness	Wald ratio	chr16:84431237:G:A	0.930063	0.891447	0.970352	0.000805295
chr7:100049841:100056911:clu_35672:ENSG00000166529.14	ENSG00000166529	ZSCAN21	Hospitalization	Inverse variance weighted	chr7:100050644:G:A,chr7:100052806:T:C	1.05997	1.02436	1.09682	0.000837033
chr17:40033771:40034916:clu_15007:ENSG00000008838.19	ENSG00000008838	MED24	Critical illness	Wald ratio	chr17:40036380:T:C	1.13568	1.05394	1.22375	0.000841702
chr21:33266514:33268394:clu_33272:ENSG00000243646.9	ENSG00000243646	IL10RB	Critical illness	Wald ratio	chr21:33265726:T:C	0.867825	0.798493	0.943176	0.00084669
chr1:212857172:212857766:clu_60777:ENSG00000198468.7	ENSG00000198468	FLVCR1-DT	Hospitalization	Wald ratio	chr1:212865246:G:A	0.960762	0.938306	0.983756	0.000909303
chr1:212857172:212857766:clu_60777:ENSG00000185523.6	ENSG00000185523	SPATA45	Hospitalization	Wald ratio	chr1:212865246:G:A	0.960762	0.938306	0.983756	0.000909303
chr21:33266514:33268394:clu_33272:ENSG00000243646.9	ENSG00000243646	IL10RB	Reported infection	Wald ratio	chr21:33265726:T:C	0.965922	0.946229	0.986025	0.000970121
chr3:195683865:195688533:clu_49858:ENSG00000215837.7	ENSG00000215837	SDHAP2	Hospitalization	Wald ratio	chr3:196004426:A:G	0.870812	0.802095	0.945415	0.000972507
chr3:129393296:129393635:clu_48664:ENSG00000251474.6	ENSG00000251474	RPL32P3	Hospitalization	Wald ratio	chr3:129393323:T:C	0.963844	0.942976	0.985174	0.000975789
chr3:138611037:138621407:clu_48924:ENSG00000158234.12	ENSG00000158234	FAIM	Critical illness	Wald ratio	chr3:138611020:A:G	1.09683	1.03819	1.15878	0.000976973
chr16:954666:970788:clu_17427:ENSG00000103227.18	ENSG00000103227	LMF1	Reported infection	Wald ratio	chr16:968816:T:C	0.96082	0.938174	0.984013	0.00102258
chr4:1330003:1332757:clu_43454:ENSG00000090316.15	ENSG00000090316	MAEA	Critical illness	Inverse variance weighted	chr4:1322129:A:C,chr4:1330529:A:C	0.935564	0.899049	0.973561	0.00104141
chr2:61185618:61185839:clu_51268:ENSG00000173209.22	ENSG00000173209	AHSA2P	Critical illness	Wald ratio	chr2:61177796:T:A	0.874168	0.806578	0.947423	0.00105508
chr7:100114268:100119329:clu_35694:ENSG00000106290.14	ENSG00000106290	TAF6	Hospitalization	Wald ratio	chr7:100110327:T:C	0.939032	0.90433	0.975065	0.0010593
chr15:35220582:35373521:clu_20705:ENSG00000134146.11	ENSG00000134146	DPH6	Hospitalization	Wald ratio	chr15:35259547:C:G	1.1091	1.04218	1.18031	0.0011091
chr2:61185618:61185839:clu_51268:ENSG00000173209.22	ENSG00000173209	AHSA2P	Reported infection	Wald ratio	chr2:61177796:T:A	0.95787	0.93339	0.982991	0.00111906
chr2:97701304:97702669:clu_52094:ENSG00000228486.10	ENSG00000228486	C2orf92	Critical illness	Wald ratio	chr2:97701308:A:C	0.957676	0.933026	0.982977	0.00115221
chr7:76048226:76057410:clu_35210:ENSG00000146701.11	ENSG00000146701	MDH2	Hospitalization	Wald ratio	chr7:76002379:T:C	1.08615	1.03327	1.14173	0.00117276
chr19:35345126:35346151:clu_26865:ENSG00000012124.16	ENSG00000012124	CD22	Reported infection	Wald ratio	chr19:35345627:A:G	0.944429	0.912304	0.977687	0.00120389
chr19:18900449:18904771:clu_26534:ENSG00000105669.13	ENSG00000105669	COPE	Critical illness	Wald ratio	chr19:18900124:G:GC	1.09527	1.03654	1.15733	0.0012115
chr1:19374455:19378540:clu_55889:ENSG00000077549.17	ENSG00000077549	CAPZB	Critical illness	Wald ratio	chr1:19375513:G:A	1.09452	1.03603	1.15632	0.00126809
chr7:76001002:76003758:clu_35206:ENSG00000127952.16	ENSG00000127952	STYXL1	Hospitalization	Wald ratio	chr7:76006922:C:T	0.961554	0.938892	0.984763	0.00127401
chr4:76136412:76144149:clu_44528:ENSG00000138750.14	ENSG00000138750	NUP54	Reported infection	Wald ratio	chr4:76127411:A:G	0.981067	0.96971	0.992557	0.00129293
chr10:79611641:79611803:clu_11893:ENSG00000122852.14	ENSG00000122852	SFTPA1	Reported infection	Wald ratio	chr10:79612325:G:A	0.981439	0.970272	0.992734	0.00133226
chr12:109857659:109858683:clu_6056:ENSG00000139433.9	ENSG00000139433	GLTP	Hospitalization	Wald ratio	chr12:109868935:A:G	1.04496	1.01726	1.07342	0.00133699
chr9:133256356:133257409:clu_63938:ENSG00000175164.13	ENSG00000175164	ABO	Critical illness	Wald ratio	chr9:133256623:C:T	2.21236	1.36122	3.5957	0.0013533
chr17:39908214:39908958:clu_14985:ENSG00000073605.18	ENSG00000073605	GSDMB	Critical illness	Inverse variance weighted	chr17:39652849:A:G,chr17:39895942:A:T,chr17:39900936:A:G	0.953196	0.925651	0.981562	0.00135599
chr20:19799747:19889566:clu_31804:ENSG00000233895.1	ENSG00000233895		Hospitalization	Wald ratio	chr20:19870811:G:T	1.0961	1.03626	1.1594	0.00135874
chr17:16000382:16001915:clu_14118:ENSG00000011295.15	ENSG00000011295	TTC19	Hospitalization	Wald ratio	chr17:16000288:A:C	0.927934	0.886286	0.971538	0.00141109
chr1:228212907:228213422:clu_61090:ENSG00000162913.9	ENSG00000162913	OBSCN-AS1	Critical illness	Wald ratio	chr1:228259812:G:T	0.907298	0.854651	0.963188	0.00142404
chr7:1155584:1157656:clu_33854:ENSG00000178381.11	ENSG00000178381	ZFAND2A	Hospitalization	Wald ratio	chr7:1132829:T:C	1.04817	1.01828	1.07895	0.00143858
chr12:123499536:123520095:clu_6621:ENSG00000188026.12	ENSG00000188026	RILPL1	Hospitalization	Wald ratio	chr12:123526738:T:C	1.09284	1.03469	1.15426	0.0014608
chr9:137426330:137427921:clu_64367:ENSG00000188747.8	ENSG00000188747	NOXA1	Reported infection	Wald ratio	chr9:137427952:G:C	1.02379	1.00903	1.03876	0.00150724
chr1:3492767:3493996:clu_55207:ENSG00000162591.15	ENSG00000162591	MEGF6	Critical illness	Wald ratio	chr1:3493659:G:A	0.840899	0.755484	0.935972	0.00152053
chr11:64741079:64741439:clu_8555:ENSG00000068831.18	ENSG00000068831	RASGRP2	Reported infection	Wald ratio	chr11:64739844:A:G	1.01873	1.0071	1.0305	0.0015359
chr3:46393052:46406897:clu_46935:ENSG00000223552.1	ENSG00000223552	CCR5AS	Critical illness	Wald ratio	chr3:46386926:C:T	0.876432	0.807713	0.950997	0.00154546
chr21:33266514:33268394:clu_33272:ENSG00000243646.9	ENSG00000243646	IL10RB	Hospitalization	Wald ratio	chr21:33265726:T:C	0.926754	0.884068	0.971502	0.00156871
chr2:218679667:218679893:clu_54163:ENSG00000163482.11	ENSG00000163482	STK36	Reported infection	Wald ratio	chr2:218679665:G:A	1.03142	1.01182	1.0514	0.00157834
chr1:39570002:39571097:clu_56726:ENSG00000090621.13	ENSG00000090621	PABPC4	Hospitalization	Wald ratio	chr1:39570256:T:G	1.14355	1.05223	1.2428	0.00158355
chr17:45510293:45513185:clu_15454:ENSG00000214425.7	ENSG00000214425	LRRC37A4P	Reported infection	Wald ratio	chr17:45680084:A:C	1.0174	1.00654	1.02839	0.00163442
chr15:68086750:68141946:clu_21780:ENSG00000033800.13	ENSG00000033800	PIAS1	Hospitalization	Wald ratio	chr15:68075554:A:G	0.904776	0.849963	0.963124	0.00169908
chr1:155062117:155062245:clu_59140:ENSG00000143537.13	ENSG00000143537	ADAM15	Hospitalization	Wald ratio	chr1:155062156:G:C	0.958	0.932669	0.98402	0.00170022
chr12:56315242:56315821:clu_4958:ENSG00000257727.5	ENSG00000257727	CNPY2	Reported infection	Wald ratio	chr12:56332464:A:G	0.902216	0.846054	0.962105	0.00170068
chr20:34921600:34923323:clu_32098:ENSG00000131069.19	ENSG00000131069	ACSS2	Reported infection	Wald ratio	chr20:34920785:T:G	0.962436	0.939667	0.985755	0.00172155
chr2:217821938:217829844:clu_54090:ENSG00000079308.16	ENSG00000079308	TNS1	Hospitalization	Wald ratio	chr2:217829968:G:A	1.10482	1.03802	1.17592	0.00173295
chr10:79802958:79804485:clu_11908:ENSG00000225484.6	ENSG00000225484	NUTM2B-AS1	Hospitalization	Wald ratio	chr10:79791812:A:G	1.12667	1.04554	1.21408	0.00175988
chr19:48800297:48806517:clu_27894:ENSG00000105552.14	ENSG00000105552	BCAT2	Hospitalization	Wald ratio	chr19:48806519:C:G	0.921479	0.875429	0.969951	0.00176972
chr12:104019676:104049895:clu_5866:ENSG00000120820.12	ENSG00000120820	GLT8D2	Critical illness	Wald ratio	chr12:104021466:T:C	1.09978	1.03586	1.16764	0.00185066
chr5:140194652:140243305:clu_42394:ENSG00000120306.9	ENSG00000120306	CYSTM1	Reported infection	Wald ratio	chr5:140175281:C:G	1.02669	1.00978	1.04388	0.00187716
chr1:156233728:156236349:clu_59301:ENSG00000160783.19	ENSG00000160783	PMF1	Critical illness	Wald ratio	chr1:156236330:A:G	0.965924	0.94504	0.987269	0.00187819
chr8:55756411:55762635:clu_65322:ENSG00000167904.14	ENSG00000167904	TMEM68	Hospitalization	Wald ratio	chr8:55756980:A:AG	0.88038	0.812357	0.954099	0.00190147
chr19:34577456:34577543:clu_26803:ENSG00000268751.1	ENSG00000268751	SCGB1B2P	Hospitalization	Wald ratio	chr19:34636843:C:G	0.893016	0.831378	0.959224	0.0019298
chr19:34577456:34577543:clu_26803:ENSG00000205209.7	ENSG00000205209	SCGB2B2	Hospitalization	Wald ratio	chr19:34636843:C:G	0.893016	0.831378	0.959224	0.0019298
chr3:193402864:193407313:clu_49780:ENSG00000127249.14	ENSG00000127249	ATP13A4	Hospitalization	Wald ratio	chr3:193404139:A:G	0.921207	0.874627	0.970267	0.00193451
chr1:155319688:155320409:clu_59203:ENSG00000160752.14	ENSG00000160752	FDPS	Critical illness	Wald ratio	chr1:155319754:G:T	1.09097	1.03253	1.15271	0.00193655
chr4:6609298:6609798:clu_43707:ENSG00000013288.8	ENSG00000013288	MAN2B2	Reported infection	Wald ratio	chr4:6606103:C:T	1.02497	1.00909	1.0411	0.00195802
chr17:57979313:57980603:clu_15847:ENSG00000136451.8	ENSG00000136451	VEZF1	Hospitalization	Wald ratio	chr17:58039169:C:T	0.912858	0.861584	0.967184	0.00199316
chr1:171193523:171196649:clu_59808:ENSG00000094963.13	ENSG00000094963	FMO2	Hospitalization	Wald ratio	chr1:171193444:C:T	0.950661	0.920624	0.981678	0.00200933
chr17:29568508:29569018:clu_14554:ENSG00000167543.15	ENSG00000167543	TP53I13	Reported infection	Wald ratio	chr17:29568510:C:T	0.989593	0.983023	0.996207	0.0020821
chr19:44750105:44751227:clu_27540:ENSG00000069399.14	ENSG00000069399	BCL3	Reported infection	Wald ratio	chr19:44749847:A:T	0.965319	0.943853	0.987272	0.00209481
chr21:33432802:33439214:clu_33281:ENSG00000142188.16	ENSG00000142188	TMEM50B	Hospitalization	Wald ratio	chr21:33448824:T:C	0.949703	0.918908	0.981529	0.00215142
chr21:17559131:17560702:clu_33120:ENSG00000154639.18	ENSG00000154639	CXADR	Reported infection	Wald ratio	chr21:16934982:G:A	0.9472	0.914939	0.9806	0.00215493
chr19:58591624:58598967:clu_28730:ENSG00000213753.10	ENSG00000213753	CENPBD2P	Critical illness	Wald ratio	chr19:58565664:C:A	1.08361	1.02941	1.14065	0.00215914
chr17:45397074:45397949:clu_15438:ENSG00000159314.11	ENSG00000159314	ARHGAP27	Reported infection	Wald ratio	chr17:45397074:G:C	0.975183	0.959643	0.990974	0.00216782
chr17:39676755:39684597:clu_14959:ENSG00000161395.13	ENSG00000161395	PGAP3	Hospitalization	Wald ratio	chr17:39674194:A:T	0.940792	0.904787	0.978231	0.00217363
chr15:41264235:41270557:clu_20851:ENSG00000187446.11	ENSG00000187446	CHP1	Hospitalization	Wald ratio	chr15:41264197:A:G	0.939449	0.902461	0.977953	0.00230537
chr16:721941:722084:clu_17377:ENSG00000103254.9	ENSG00000103254	ANTKMT	Critical illness	Wald ratio	chr16:1404142:A:AC	0.865267	0.788356	0.949681	0.00231122
chr19:8210862:8251076:clu_25660:ENSG00000090661.11	ENSG00000090661	CERS4	Reported infection	Wald ratio	chr19:8248904:G:T	1.02879	1.01017	1.04775	0.00232016
chr17:39676755:39684597:clu_14959:ENSG00000161395.13	ENSG00000161395	PGAP3	Critical illness	Wald ratio	chr17:39674194:A:T	0.914189	0.862895	0.968532	0.00232524
chr5:151674671:151676132:clu_42769:ENSG00000113140.10	ENSG00000113140	SPARC	Reported infection	Wald ratio	chr5:151671928:C:G	0.981932	0.970468	0.993532	0.00234281
chr5:850602:878355:clu_40465:ENSG00000028310.17	ENSG00000028310	BRD9	Critical illness	Wald ratio	chr5:771527:C:T	1.1365	1.04658	1.23414	0.00234557
chr2:230245080:230245863:clu_54439:ENSG00000079263.18	ENSG00000079263	SP140	Hospitalization	Wald ratio	chr2:230246022:T:C	0.923493	0.8773	0.972118	0.00236514
chr10:72086992:72088140:clu_11687:ENSG00000107742.12	ENSG00000107742	SPOCK2	Hospitalization	Wald ratio	chr10:72086126:A:G	1.05772	1.02005	1.09678	0.00242065
chr12:109565176:109567011:clu_6043:ENSG00000139428.11	ENSG00000139428	MMAB	Reported infection	Wald ratio	chr12:109570188:G:A	1.03112	1.01085	1.05178	0.00247723
chr20:34928951:34929401:clu_32100:ENSG00000100983.9	ENSG00000100983	GSS	Reported infection	Wald ratio	chr20:34900968:T:C	1.03834	1.01333	1.06397	0.00249281
chr19:55093233:55094355:clu_28496:ENSG00000125503.12	ENSG00000125503	PPP1R12C	Reported infection	Wald ratio	chr19:55094336:C:A	0.952674	0.923143	0.98315	0.00254709
chr19:48861692:48867537:clu_27902:ENSG00000105559.11	ENSG00000105559	PLEKHA4	Hospitalization	Wald ratio	chr19:48876731:T:C	0.919912	0.871353	0.971177	0.0025533
chr19:48838129:48841149:clu_27897:ENSG00000105559.11	ENSG00000105559	PLEKHA4	Critical illness	Wald ratio	chr19:48839109:G:C	0.907218	0.851596	0.966473	0.00255837
chr3:46393052:46406897:clu_46935:ENSG00000223552.1	ENSG00000223552	CCR5AS	Reported infection	Wald ratio	chr3:46386926:C:T	0.959764	0.934484	0.985729	0.00256637
chr2:179544969:179562399:clu_53430:ENSG00000144331.18	ENSG00000144331	ZNF385B	Critical illness	Wald ratio	chr2:179588422:G:A	1.18284	1.06053	1.31925	0.00256658
chr11:65581965:65583592:clu_8683:ENSG00000173442.12	ENSG00000173442	EHBP1L1	Reported infection	Wald ratio	chr11:65583603:A:G	1.02808	1.00973	1.04676	0.00257811
chr8:716007:731140:clu_64447:ENSG00000104714.13	ENSG00000104714	ERICH1	Reported infection	Wald ratio	chr8:724610:C:T	1.02027	1.00704	1.03367	0.00258199
chr6:61630501:61652255:clu_38747:ENSG00000250686.2	ENSG00000250686	KHDRBS2-OT1	Reported infection	Wald ratio	chr6:61207070:G:A	0.953278	0.924044	0.983437	0.00260438
chr2:37317179:37324681:clu_50871:ENSG00000115825.9	ENSG00000115825	PRKD3	Reported infection	Wald ratio	chr2:37300021:G:A	1.03238	1.01117	1.05403	0.0026191
chr19:35785483:35786413:clu_26940:ENSG00000004777.18	ENSG00000004777	ARHGAP33	Reported infection	Wald ratio	chr19:35785865:G:A	0.956894	0.929734	0.984847	0.00270558
chr1:39570002:39571097:clu_56726:ENSG00000090621.13	ENSG00000090621	PABPC4	Reported infection	Wald ratio	chr1:39570256:T:G	1.06289	1.02135	1.10611	0.00270974
chr15:35220582:35373521:clu_20705:ENSG00000134146.11	ENSG00000134146	DPH6	Critical illness	Wald ratio	chr15:35259547:C:G	1.14269	1.04727	1.24681	0.00271681
chr7:24872069:24892377:clu_34343:ENSG00000070882.12	ENSG00000070882	OSBPL3	Reported infection	Wald ratio	chr7:24886859:G:T	0.960708	0.935856	0.986219	0.00271976
chr14:59355333:59359397:clu_23668:ENSG00000100592.15	ENSG00000100592	DAAM1	Reported infection	Wald ratio	chr14:59359154:G:T	1.02382	1.00818	1.03969	0.00272158
chr17:45630158:45636283:clu_15457:ENSG00000204650.14	ENSG00000204650	LINC02210	Critical illness	Wald ratio	chr17:45855431:C:G	1.13416	1.04451	1.23151	0.0027306
chr1:9183807:9183954:clu_55408:ENSG00000234546.3	ENSG00000234546	LNCTAM34A	Critical illness	Wald ratio	chr1:9185847:A:G	0.871194	0.796012	0.953477	0.0027485
chr2:65344594:65344719:clu_51377:ENSG00000198369.9	ENSG00000198369	SPRED2	Hospitalization	Wald ratio	chr2:65330153:C:T	1.12	1.03991	1.20625	0.00275468
chr1:62584878:62586507:clu_57466:ENSG00000116641.17	ENSG00000116641	DOCK7	Critical illness	Wald ratio	chr1:62494904:C:T	1.14134	1.04661	1.24463	0.00278401
chr5:477849:479782:clu_40435:ENSG00000225138.7	ENSG00000225138	SLC9A3-AS1	Critical illness	Wald ratio	chr5:477853:A:G	0.925506	0.879637	0.973766	0.00283571
chr5:33998827:34005756:clu_40785:ENSG00000242110.7	ENSG00000242110	AMACR	Critical illness	Wald ratio	chr5:34004602:T:C	0.949486	0.917703	0.982371	0.00284653
chr1:156233728:156236349:clu_59301:ENSG00000160783.19	ENSG00000160783	PMF1	Hospitalization	Wald ratio	chr1:156236330:A:G	0.977857	0.963563	0.992363	0.00287956
chr17:45458439:45475100:clu_15449:ENSG00000225190.10	ENSG00000225190	PLEKHM1	Reported infection	Wald ratio	chr17:45413637:A:G	1.03544	1.01198	1.05944	0.00289837
chr5:132218644:132227790:clu_42198:ENSG00000072682.18	ENSG00000072682	P4HA2	Hospitalization	Wald ratio	chr5:132227207:T:C	0.967121	0.946055	0.988657	0.00292831
chr1:46814315:46815074:clu_57128:ENSG00000142973.13	ENSG00000142973	CYP4B1	Hospitalization	Wald ratio	chr1:46815074:G:GAT	1.0418	1.01405	1.0703	0.00294716
chr17:40033771:40034916:clu_15007:ENSG00000008838.19	ENSG00000008838	MED24	Hospitalization	Wald ratio	chr17:40036380:T:C	1.08002	1.02655	1.13627	0.00296292
chr19:58415646:58416811:clu_28703:ENSG00000171574.17	ENSG00000171574	ZNF584	Critical illness	Wald ratio	chr19:58423763:C:A	1.11523	1.03768	1.19857	0.00301767
chr4:1366431:1375364:clu_43456:ENSG00000163945.15	ENSG00000163945	UVSSA	Reported infection	Wald ratio	chr4:1381131:A:G	0.956967	0.929545	0.985197	0.00302337
chr17:48848455:48851089:clu_15610:ENSG00000136436.14	ENSG00000136436	CALCOCO2	Critical illness	Wald ratio	chr17:48849253:A:G	1.03593	1.01199	1.06043	0.00308709
chr1:41161432:41186121:clu_56798:ENSG00000010803.16	ENSG00000010803	SCMH1	Reported infection	Wald ratio	chr1:41242427:C:T	1.04015	1.01335	1.06766	0.00311845
chr1:19374455:19378540:clu_55889:ENSG00000077549.17	ENSG00000077549	CAPZB	Hospitalization	Wald ratio	chr1:19375513:G:A	1.05786	1.01904	1.09816	0.00319005
chr17:68540723:68540849:clu_16286:ENSG00000108950.11	ENSG00000108950	FAM20A	Hospitalization	Wald ratio	chr17:68540071:C:CAG	1.14787	1.04713	1.25829	0.00325351
chr14:69091156:69091674:clu_23858:ENSG00000139990.17	ENSG00000139990	DCAF5	Hospitalization	Wald ratio	chr14:69050777:A:G	0.92101	0.871881	0.972908	0.0032614
chr5:65625106:65629468:clu_41256:ENSG00000253251.2	ENSG00000253251	SHLD3	Reported infection	Wald ratio	chr5:65764644:T:C	0.95632	0.928277	0.98521	0.00326914
chr5:65625106:65629468:clu_41256:ENSG00000113597.17	ENSG00000113597	TRAPPC13	Reported infection	Wald ratio	chr5:65764644:T:C	0.95632	0.928277	0.98521	0.00326914
chr15:82989188:82989881:clu_22288:ENSG00000169612.3	ENSG00000169612	RAMAC	Hospitalization	Wald ratio	chr15:82978766:G:A	1.054	1.0177	1.09159	0.00327177
chr5:179130098:179132230:clu_43218:ENSG00000087116.14	ENSG00000087116	ADAMTS2	Reported infection	Wald ratio	chr5:179121513:C:G	1.04137	1.01361	1.06988	0.00327912
chr10:62205022:62217118:clu_11501:ENSG00000182010.10	ENSG00000182010	RTKN2	Hospitalization	Wald ratio	chr10:62217153:T:TAGCTTC	0.906144	0.848482	0.967725	0.00330403
chr15:74837435:74837751:clu_22003:ENSG00000140474.12	ENSG00000140474	ULK3	Reported infection	Wald ratio	chr15:74837752:C:T	1.00855	1.00284	1.01429	0.00331075
chr16:89301636:89305206:clu_20249:ENSG00000167522.14	ENSG00000167522	ANKRD11	Hospitalization	Wald ratio	chr16:89300524:A:G	0.904608	0.846058	0.967208	0.00331863
chr12:57472688:57474042:clu_5091:ENSG00000123329.17	ENSG00000123329	ARHGAP9	Critical illness	Wald ratio	chr12:57459816:A:G	1.3458	1.10381	1.64085	0.00331906
chr1:155029500:155030084:clu_59131:ENSG00000163354.14	ENSG00000163354	DCST2	Hospitalization	Wald ratio	chr1:155025198:A:T	1.0595	1.01936	1.10122	0.00335697
chr17:29571719:29571832:clu_14555:ENSG00000167543.15	ENSG00000167543	TP53I13	Reported infection	Wald ratio	chr17:29571810:C:T	0.986233	0.977127	0.995425	0.00340174
chr2:28861308:28869579:clu_50697:ENSG00000171103.10	ENSG00000171103	TRMT61B	Hospitalization	Wald ratio	chr2:28809807:T:G	1.07311	1.02359	1.12503	0.00342157
chr13:112875941:112881816:clu_3196:ENSG00000068650.18	ENSG00000068650	ATP11A	Critical illness	Wald ratio	chr13:112880068:C:T	1.08343	1.02677	1.14322	0.00345606
chr8:51827361:51831444:clu_65275:ENSG00000168300.13	ENSG00000168300	PCMTD1	Critical illness	Wald ratio	chr8:51820780:AT:A	1.22075	1.06794	1.39543	0.0034628
chr11:130122513:130126700:clu_10422:ENSG00000084234.16	ENSG00000084234	APLP2	Reported infection	Wald ratio	chr11:130123529:G:C	1.0368	1.01195	1.06226	0.00349901
chr5:745298:748404:clu_40453:ENSG00000206077.10	ENSG00000206077	ZDHHC11B	Hospitalization	Wald ratio	chr5:758240:C:A	0.901703	0.840907	0.966893	0.00366928
chr10:133300113:133302792:clu_13146:ENSG00000130640.13	ENSG00000130640	TUBGCP2	Hospitalization	Wald ratio	chr10:133300315:C:A	0.922721	0.873951	0.974213	0.00369713
chr6:26402412:26405372:clu_37398:ENSG00000026950.16	ENSG00000026950	BTN3A1	Hospitalization	Wald ratio	chr6:26404146:G:A	0.968925	0.948445	0.989847	0.00377683
chr1:228108318:228109149:clu_61081:ENSG00000162910.18	ENSG00000162910	MRPL55	Hospitalization	Wald ratio	chr1:228109044:T:C	0.962004	0.937107	0.987561	0.00378451
chr4:75914985:75918761:clu_44507:ENSG00000138744.14	ENSG00000138744	NAAA	Reported infection	Wald ratio	chr4:75913415:C:T	1.02784	1.00889	1.04716	0.00383503
chr1:93346865:93353908:clu_57957:ENSG00000117505.12	ENSG00000117505	DR1	Reported infection	Wald ratio	chr1:93349933:C:T	1.02552	1.00814	1.0432	0.00386144
chr10:122621380:122625277:clu_12903:ENSG00000187908.16	ENSG00000187908	DMBT1	Hospitalization	Wald ratio	chr10:122621353:A:C	0.961921	0.9369	0.987611	0.00388861
chr16:1218651:1218970:clu_17459:ENSG00000196557.12	ENSG00000196557	CACNA1H	Critical illness	Wald ratio	chr16:1218979:T:C	1.06191	1.01943	1.10617	0.00393082
chr15:49615243:49620631:clu_21245:ENSG00000166262.15	ENSG00000166262	FAM227B	Critical illness	Wald ratio	chr15:49673423:G:C	0.899737	0.837374	0.966745	0.00394196
chr1:93346865:93353908:clu_57957:ENSG00000117505.12	ENSG00000117505	DR1	Critical illness	Wald ratio	chr1:93349933:C:T	1.081	1.02524	1.1398	0.00394818
chr3:122055503:122103512:clu_48388:ENSG00000114013.15	ENSG00000114013	CD86	Hospitalization	Wald ratio	chr3:122652692:G:T	1.18131	1.05474	1.32308	0.00395619
chr20:35009178:35010187:clu_32118:ENSG00000100991.11	ENSG00000100991	TRPC4AP	Reported infection	Wald ratio	chr20:35004960:T:C	1.05705	1.01788	1.09773	0.00398112
chr20:35560364:35560540:clu_32155:ENSG00000088340.15	ENSG00000088340	FER1L4	Reported infection	Wald ratio	chr20:35560245:T:C	1.03075	1.00972	1.05222	0.00398195
chr5:176529090:176529288:clu_43067:ENSG00000146083.11	ENSG00000146083	RNF44	Hospitalization	Wald ratio	chr5:176523623:C:G	1.07885	1.02453	1.13605	0.00398606
chr17:40020010:40020273:clu_15000:ENSG00000008838.19	ENSG00000008838	MED24	Hospitalization	Wald ratio	chr17:40023022:T:G	1.12328	1.0378	1.2158	0.00399419
chr20:47659730:47661773:clu_32555:ENSG00000196562.14	ENSG00000196562	SULF2	Hospitalization	Wald ratio	chr20:47661506:C:T	1.04243	1.01327	1.07242	0.00409482
chr1:43814933:43838219:clu_56941:ENSG00000126091.19	ENSG00000126091	ST3GAL3	Critical illness	Wald ratio	chr1:43824858:G:A	0.922453	0.872968	0.974742	0.00411342
chr7:121244338:121261632:clu_36129:ENSG00000106034.17	ENSG00000106034	CPED1	Hospitalization	Wald ratio	chr7:121261641:A:G	1.03447	1.01079	1.0587	0.00412316
chr17:45398047:45402714:clu_15439:ENSG00000159314.11	ENSG00000159314	ARHGAP27	Reported infection	Wald ratio	chr17:45399441:G:A	1.02582	1.0081	1.04386	0.00414073
chr12:132582808:132582971:clu_6814:ENSG00000112787.12	ENSG00000112787	FBRSL1	Reported infection	Wald ratio	chr12:132582767:G:T	0.982458	0.970641	0.994419	0.00415
chr19:10285009:10285115:clu_25821:ENSG00000090339.8	ENSG00000090339	ICAM1	Reported infection	Wald ratio	chr19:10285007:G:A	1.01554	1.00488	1.02631	0.00417751
chr16:67176975:67178199:clu_19438:ENSG00000196123.12	ENSG00000196123	KIAA0895L	Critical illness	Wald ratio	chr16:67178129:G:GAGCCCCGCCCCTCGCCCGA	1.30219	1.08691	1.5601	0.00418435
chr19:48800297:48806517:clu_27894:ENSG00000105552.14	ENSG00000105552	BCAT2	Critical illness	Wald ratio	chr19:48806519:C:G	0.897981	0.834146	0.966702	0.00423558
chr19:1828631:1848202:clu_25092:ENSG00000129911.8	ENSG00000129911	KLF16	Reported infection	Wald ratio	chr19:1848244:G:A	0.959163	0.932142	0.986968	0.00424062
chr19:1828631:1848202:clu_25092:ENSG00000079313.13	ENSG00000079313	REXO1	Reported infection	Wald ratio	chr19:1848244:G:A	0.959163	0.932142	0.986968	0.00424062
chr4:105700014:105708638:clu_44961:ENSG00000138785.14	ENSG00000138785	INTS12	Critical illness	Wald ratio	chr4:105812223:T:C	1.10697	1.03243	1.1869	0.00427263
chr2:30147062:30158619:clu_50724:ENSG00000119801.12	ENSG00000119801	YPEL5	Critical illness	Wald ratio	chr2:30099113:T:C	0.900727	0.838339	0.967757	0.00430543
chr17:80088189:80089764:clu_16850:ENSG00000141519.14	ENSG00000141519	CCDC40	Critical illness	Wald ratio	chr17:80087228:T:C	1.15783	1.04683	1.2806	0.00437231
chr19:48838129:48841149:clu_27897:ENSG00000105559.11	ENSG00000105559	PLEKHA4	Hospitalization	Wald ratio	chr19:48839109:G:C	0.939443	0.899891	0.980734	0.00442131
chr12:111991889:112005257:clu_6161:ENSG00000198270.12	ENSG00000198270	TMEM116	Critical illness	Wald ratio	chr12:111994905:G:A	1.11792	1.0353	1.20714	0.004435
chr12:4605086:4610155:clu_3486:ENSG00000010219.13	ENSG00000010219	DYRK4	Critical illness	Wald ratio	chr12:4632330:A:G	0.917758	0.865036	0.973692	0.00446659
chr12:132690376:132701250:clu_6847:ENSG00000247077.6	ENSG00000247077	PGAM5	Hospitalization	Wald ratio	chr12:132644719:C:T	1.12961	1.03854	1.22866	0.00448483
chr12:132690376:132701250:clu_6847:ENSG00000176894.9	ENSG00000176894	PXMP2	Hospitalization	Wald ratio	chr12:132644719:C:T	1.12961	1.03854	1.22866	0.00448483
chr2:218664873:218665155:clu_54160:ENSG00000163481.7	ENSG00000163481	RNF25	Reported infection	Wald ratio	chr2:218642579:T:C	1.04866	1.01482	1.08362	0.00452427
chr20:3669000:3669299:clu_31533:ENSG00000149451.17	ENSG00000149451	ADAM33	Hospitalization	Wald ratio	chr20:3669032:T:G	0.96111	0.935145	0.987795	0.00452861
chr15:78540463:78541905:clu_22150:ENSG00000041357.15	ENSG00000041357	PSMA4	Hospitalization	Wald ratio	chr15:78510715:T:C	0.96224	0.936993	0.988166	0.00454657
chr12:110013249:110019139:clu_6077:ENSG00000076513.16	ENSG00000076513	ANKRD13A	Hospitalization	Wald ratio	chr12:109899070:C:G	1.12563	1.03708	1.22175	0.0046426
chr17:16000382:16001915:clu_14118:ENSG00000011295.15	ENSG00000011295	TTC19	Reported infection	Wald ratio	chr17:16000288:A:C	0.97137	0.952017	0.991116	0.00466845
chr11:11365443:11372515:clu_7516:ENSG00000110328.5	ENSG00000110328	GALNT18	Reported infection	Inverse variance weighted	chr11:11365217:T:A,chr11:11366166:C:A	1.02271	1.0069	1.03876	0.00473472
chr20:38426503:38431041:clu_32283:ENSG00000196756.11	ENSG00000196756	SNHG17	Critical illness	Wald ratio	chr20:38428854:G:C	1.04398	1.01324	1.07565	0.00475863
chr16:89101347:89102604:clu_20229:ENSG00000176715.15	ENSG00000176715	ACSF3	Hospitalization	Wald ratio	chr16:89104566:T:G	0.959775	0.932712	0.987622	0.00490092
chr9:137356368:137366493:clu_64354:ENSG00000187609.15	ENSG00000187609	EXD3	Hospitalization	Wald ratio	chr9:137367974:T:C	1.04567	1.01361	1.07874	0.00494428
chr1:64847675:64848186:clu_57513:ENSG00000162434.11	ENSG00000162434	JAK1	Critical illness	Wald ratio	chr1:64835928:G:T	0.888344	0.817929	0.96482	0.00495492
chr4:25365166:25369029:clu_43973:ENSG00000168228.14	ENSG00000168228	ZCCHC4	Hospitalization	Wald ratio	chr4:25327361:C:T	1.08999	1.0264	1.15751	0.00495769
chr1:161544958:161548421:clu_59622:ENSG00000203747.10	ENSG00000203747	FCGR3A	Reported infection	Wald ratio	chr1:161530340:G:A	0.970227	0.949956	0.99093	0.00501946
chr12:132582808:132582971:clu_6814:ENSG00000112787.12	ENSG00000112787	FBRSL1	Hospitalization	Wald ratio	chr12:132582767:G:T	0.958021	0.929747	0.987156	0.00502024
chr1:53212816:53213264:clu_57262:ENSG00000157184.6	ENSG00000157184	CPT2	Reported infection	Wald ratio	chr1:53196294:A:G	1.06109	1.01799	1.10602	0.00506847
chr16:3078676:3080964:clu_17775:ENSG00000262370.5	ENSG00000262370		Reported infection	Wald ratio	chr16:3078647:AG:A	1.01905	1.00566	1.03262	0.00516169
chr1:64847675:64848186:clu_57513:ENSG00000162434.11	ENSG00000162434	JAK1	Hospitalization	Wald ratio	chr1:64835928:G:T	0.922425	0.871652	0.976155	0.00518296
chr19:48587437:48591609:clu_27861:ENSG00000088002.11	ENSG00000088002	SULT2B1	Reported infection	Wald ratio	chr19:48589294:A:G	1.04988	1.01462	1.08636	0.00522972
chr20:18415449:18427067:clu_31779:ENSG00000089091.16	ENSG00000089091	DZANK1	Reported infection	Wald ratio	chr20:18396709:A:G	0.958417	0.930259	0.987427	0.00524449
chr21:44907095:44910284:clu_33664:ENSG00000160255.17	ENSG00000160255	ITGB2	Critical illness	Wald ratio	chr21:44908184:C:T	0.973544	0.955387	0.992046	0.00524845
chr8:116766791:116770192:clu_66031:ENSG00000147679.11	ENSG00000147679	UTP23	Critical illness	Wald ratio	chr8:116290817:A:T	0.766798	0.636363	0.923968	0.00525114
chr17:39908214:39908958:clu_14985:ENSG00000073605.18	ENSG00000073605	GSDMB	Reported infection	Inverse variance weighted	chr17:39652849:A:G,chr17:39895942:A:T,chr17:39900936:A:G	0.989137	0.981577	0.996756	0.00527204
chr2:73901437:73908673:clu_51577:ENSG00000163017.13	ENSG00000163017	ACTG2	Reported infection	Inverse variance weighted	chr2:73902897:A:C,chr2:73910870:T:G	0.983118	0.971421	0.994957	0.00530649
chr12:132572344:132572470:clu_6809:ENSG00000112787.12	ENSG00000112787	FBRSL1	Hospitalization	Wald ratio	chr12:132489537:C:G	1.06921	1.02007	1.12072	0.00530681
chr12:123613252:123615185:clu_6626:ENSG00000111364.15	ENSG00000111364	DDX55	Critical illness	Wald ratio	chr12:123613277:G:A	0.857634	0.769839	0.955442	0.0053165
chr3:39101102:39101510:clu_46719:ENSG00000114745.13	ENSG00000114745	GORASP1	Critical illness	Wald ratio	chr3:39776402:TA:T	1.30606	1.08247	1.57584	0.00531739
chr7:151491014:151498089:clu_36809:ENSG00000106615.9	ENSG00000106615	RHEB	Hospitalization	Wald ratio	chr7:151475196:G:A	1.0899	1.02577	1.15804	0.00540052
chr17:57979313:57980603:clu_15847:ENSG00000136451.8	ENSG00000136451	VEZF1	Critical illness	Wald ratio	chr17:58039169:C:T	0.886871	0.814837	0.965273	0.00547419
chr9:27548666:27550650:clu_61920:ENSG00000147894.14	ENSG00000147894	C9orf72	Hospitalization	Wald ratio	chr9:27548929:C:A	0.863102	0.777848	0.9577	0.00552889
chr22:16614178:16614699:clu_29764:ENSG00000100181.22	ENSG00000100181	TPTEP1	Reported infection	Wald ratio	chr22:16648848:C:T	0.971868	0.952441	0.991691	0.0056087
chr1:36423466:36431802:clu_56635:ENSG00000116885.18	ENSG00000116885	OSCP1	Critical illness	Wald ratio	chr1:36413113:A:G	0.940389	0.90033	0.98223	0.00565342
chr16:55529947:55531821:clu_19174:ENSG00000087253.12	ENSG00000087253	LPCAT2	Critical illness	Wald ratio	chr16:55538863:G:A	1.11804	1.03301	1.21007	0.00569594
chr7:27096388:27099779:clu_34382:ENSG00000233429.9	ENSG00000233429	HOTAIRM1	Critical illness	Wald ratio	chr7:27099210:A:G	1.06322	1.01799	1.11045	0.00570935
chr7:27096388:27099779:clu_34382:ENSG00000253552.7	ENSG00000253552	HOXA-AS2	Critical illness	Wald ratio	chr7:27099210:A:G	1.06322	1.01799	1.11045	0.00570935
chr4:76306989:76309144:clu_44534:ENSG00000189157.13	ENSG00000189157	FAM47E	Hospitalization	Wald ratio	chr4:76273320:A:G	0.883865	0.809776	0.964734	0.00571413
chr4:76306989:76309144:clu_44534:ENSG00000118804.8	ENSG00000118804	STBD1	Hospitalization	Wald ratio	chr4:76273320:A:G	0.883865	0.809776	0.964734	0.00571413
chr11:61828597:61837778:clu_8302:ENSG00000134824.13	ENSG00000134824	FADS2	Hospitalization	Wald ratio	chr11:61807686:G:A	1.07277	1.0206	1.12761	0.00574925
chr15:82989188:82989881:clu_22288:ENSG00000169612.3	ENSG00000169612	RAMAC	Critical illness	Wald ratio	chr15:82978766:G:A	1.0749	1.02109	1.13155	0.0058439
chr8:115620060:115668545:clu_66027:ENSG00000104447.12	ENSG00000104447	TRPS1	Hospitalization	Wald ratio	chr8:115635862:A:G	1.10073	1.0281	1.1785	0.00585898
chr20:64057651:64062430:clu_33036:ENSG00000171703.16	ENSG00000171703	TCEA2	Hospitalization	Wald ratio	chr20:64059960:G:A	0.954014	0.922569	0.986531	0.00590619
chr20:64060135:64062430:clu_33036:ENSG00000237371.1	ENSG00000237371		Hospitalization	Wald ratio	chr20:64059960:G:A	1.05761	1.01626	1.10063	0.00590619
chr7:115014533:115015688:clu_36066:ENSG00000135272.10	ENSG00000135272	MDFIC	Hospitalization	Wald ratio	chr7:115047362:T:G	1.08034	1.02249	1.14147	0.00592317
chr7:150803832:150804362:clu_36725:ENSG00000002933.7	ENSG00000002933	TMEM176A	Reported infection	Wald ratio	chr7:150804367:T:G	1.0176	1.00503	1.03032	0.00592393
chr12:50130694:50132962:clu_4609:ENSG00000139624.12	ENSG00000139624	CERS5	Critical illness	Wald ratio	chr12:50133031:A:G	0.845337	0.749939	0.95287	0.00595664
chr4:25365166:25369029:clu_43973:ENSG00000168228.14	ENSG00000168228	ZCCHC4	Reported infection	Wald ratio	chr4:25327361:C:T	1.04145	1.01172	1.07205	0.00597893
chr19:48232493:48234403:clu_27822:ENSG00000105483.17	ENSG00000105483	CARD8	Critical illness	Wald ratio	chr19:48231760:CTT:C	1.14609	1.03987	1.26316	0.00600022
chr10:29415412:29487155:clu_11042:ENSG00000224597.9	ENSG00000224597	SVIL-AS1	Reported infection	Wald ratio	chr10:29478145:G:GC	1.05936	1.01664	1.10388	0.00603686
chr3:195708841:195724680:clu_49852:ENSG00000283426.1	ENSG00000283426	SMBD1P	Reported infection	Wald ratio	chr3:195731834:G:A	0.979126	0.964467	0.994008	0.00612816
chr10:119141319:119146236:clu_12819:ENSG00000183605.16	ENSG00000183605	SFXN4	Reported infection	Wald ratio	chr10:119161076:C:T	0.977578	0.961845	0.993568	0.00615386
chr5:850602:878355:clu_40465:ENSG00000028310.17	ENSG00000028310	BRD9	Hospitalization	Wald ratio	chr5:771527:C:T	1.06961	1.01931	1.12239	0.00617571
chr16:89658421:89660540:clu_20286:ENSG00000167523.13	ENSG00000167523	SPATA33	Reported infection	Wald ratio	chr16:89662761:G:A	0.971891	0.952224	0.991965	0.00626822
chr12:7189750:7190362:clu_3678:ENSG00000139197.10	ENSG00000139197	PEX5	Reported infection	Wald ratio	chr12:7200307:G:A	0.960699	0.93345	0.988743	0.00631185
chr4:48885565:48894006:clu_44259:ENSG00000145247.11	ENSG00000145247	OCIAD2	Hospitalization	Wald ratio	chr4:48892964:A:G	1.06009	1.01661	1.10542	0.00631807
chr10:70541534:70547306:clu_11625:ENSG00000107719.8	ENSG00000107719	PALD1	Hospitalization	Wald ratio	chr10:70529144:A:G	0.919415	0.865555	0.976627	0.00637488
chr11:125895789:125903170:clu_10338:ENSG00000110060.8	ENSG00000110060	PUS3	Reported infection	Wald ratio	chr11:125896149:A:C	0.965688	0.94171	0.990276	0.00649546
chr12:132690376:132701250:clu_6847:ENSG00000247077.6	ENSG00000247077	PGAM5	Reported infection	Wald ratio	chr12:132644719:C:T	1.0434	1.01195	1.07582	0.00651133
chr12:132690376:132701250:clu_6847:ENSG00000176894.9	ENSG00000176894	PXMP2	Reported infection	Wald ratio	chr12:132644719:C:T	1.0434	1.01195	1.07582	0.00651133
chr11:8914930:8919337:clu_7429:ENSG00000166452.11	ENSG00000166452	AKIP1	Reported infection	Wald ratio	chr11:8917272:C:T	1.0191	1.0053	1.03309	0.00652835
chr12:132605361:132606147:clu_6821:ENSG00000204583.9	ENSG00000204583	LRCOL1	Hospitalization	Inverse variance weighted	chr12:132605368:T:G,chr12:132616223:T:C	0.920156	0.866579	0.977045	0.0065546
chr1:13816570:13821649:clu_55632:ENSG00000116731.22	ENSG00000116731	PRDM2	Reported infection	Wald ratio	chr1:13822901:A:G	1.01928	1.00534	1.03343	0.00658895
chr5:132218644:132227790:clu_42198:ENSG00000072682.18	ENSG00000072682	P4HA2	Reported infection	Wald ratio	chr5:132227207:T:C	0.985356	0.974923	0.995901	0.00660115
chr8:25382778:25389091:clu_64897:ENSG00000147459.17	ENSG00000147459	DOCK5	Hospitalization	Wald ratio	chr8:25382921:G:A	1.07869	1.02129	1.13931	0.00662726
chr17:80207054:80207597:clu_16866:ENSG00000181523.12	ENSG00000181523	SGSH	Reported infection	Wald ratio	chr17:80201684:C:T	1.03125	1.00859	1.05443	0.00665006
chr17:68125480:68125585:clu_16273:ENSG00000237854.3	ENSG00000237854	LINC00674	Hospitalization	Wald ratio	chr17:68129367:A:T	0.935016	0.890663	0.981578	0.00673097
chr14:77708208:77710838:clu_24176:ENSG00000119705.9	ENSG00000119705	SLIRP	Hospitalization	Wald ratio	chr14:77710508:G:A	1.04775	1.01293	1.08377	0.0068335
chr16:57076056:57076819:clu_19236:ENSG00000140853.15	ENSG00000140853	NLRC5	Hospitalization	Wald ratio	chr16:57075592:C:T	0.939818	0.898482	0.983056	0.00683805
chr7:100113405:100113868:clu_35692:ENSG00000106290.14	ENSG00000106290	TAF6	Hospitalization	Wald ratio	chr7:100002980:G:A	1.16817	1.04366	1.30754	0.00686897
chr13:111284826:111286147:clu_3165:ENSG00000102606.17	ENSG00000102606	ARHGEF7	Reported infection	Wald ratio	chr13:111285305:T:C	1.05322	1.01434	1.0936	0.00689134
chr12:56133873:56134080:clu_4918:ENSG00000139641.12	ENSG00000139641	ESYT1	Hospitalization	Wald ratio	chr12:56134068:A:G	1.09082	1.02415	1.16183	0.00690168
chr4:1366431:1375364:clu_43456:ENSG00000163945.15	ENSG00000163945	UVSSA	Hospitalization	Wald ratio	chr4:1381131:A:G	0.920112	0.866159	0.977426	0.00692253
chr7:154944620:154946360:clu_36845:ENSG00000214106.7	ENSG00000214106	PAXIP1-AS2	Hospitalization	Wald ratio	chr7:154970792:T:C	1.07933	1.0211	1.14087	0.00697824
chr12:6457744:6460855:clu_3537:ENSG00000139192.11	ENSG00000139192	TAPBPL	Critical illness	Wald ratio	chr12:6467555:T:C	0.886579	0.812335	0.96761	0.00697896
chr16:1229737:1229891:clu_17474:ENSG00000197253.13	ENSG00000197253	TPSB2	Hospitalization	Wald ratio	chr16:1350282:C:A	0.874401	0.793135	0.963993	0.00700093
chr16:29834437:29835704:clu_18736:ENSG00000013364.18	ENSG00000013364	MVP	Reported infection	Wald ratio	chr16:29825787:T:C	1.02992	1.00808	1.05222	0.00701265
chr12:48939108:48939655:clu_4471:ENSG00000134287.9	ENSG00000134287	ARF3	Reported infection	Wald ratio	chr12:48876216:A:C	1.04255	1.01144	1.07463	0.00702567
chr12:100157445:100157528:clu_5760:ENSG00000238105.7	ENSG00000238105	GOLGA2P5	Reported infection	Wald ratio	chr12:100114051:T:C	0.972871	0.953595	0.992537	0.0070675
chr19:51225155:51225803:clu_28180:ENSG00000105383.14	ENSG00000105383	CD33	Hospitalization	Wald ratio	chr19:51224706:A:C	0.971942	0.952007	0.992294	0.00711208
chr19:48800297:48806517:clu_27894:ENSG00000105552.14	ENSG00000105552	BCAT2	Reported infection	Wald ratio	chr19:48806519:C:G	0.968148	0.945587	0.991247	0.00712897
chr17:39658820:39659051:clu_14955:ENSG00000131748.15	ENSG00000131748	STARD3	Hospitalization	Wald ratio	chr17:39659051:C:G	1.05345	1.01423	1.09419	0.00714711
chr20:62289330:62291703:clu_32836:ENSG00000130703.15	ENSG00000130703	OSBPL2	Reported infection	Wald ratio	chr20:62293195:C:T	0.967518	0.944477	0.991121	0.00724872
chr3:183635793:183636221:clu_49538:ENSG00000114796.15	ENSG00000114796	KLHL24	Hospitalization	Wald ratio	chr3:183669484:G:A	1.04925	1.01299	1.08681	0.00738338
chr7:100550511:100555610:clu_35739:ENSG00000106351.12	ENSG00000106351	AGFG2	Reported infection	Wald ratio	chr7:101301173:T:G	1.0466	1.01229	1.08208	0.00740965
chr22:46292328:46292791:clu_31093:ENSG00000075234.16	ENSG00000075234	TTC38	Hospitalization	Wald ratio	chr22:46348034:G:A	1.06602	1.01725	1.11711	0.00744905
chr5:150402625:150403121:clu_42704:ENSG00000019582.14	ENSG00000019582	CD74	Reported infection	Inverse variance weighted	chr5:150393369:T:C,chr5:150398215:T:C	1.03682	1.00969	1.06468	0.0075251
chr19:10707380:10712161:clu_25879:ENSG00000213339.8	ENSG00000213339	QTRT1	Reported infection	Wald ratio	chr19:10707416:A:G	0.960003	0.931692	0.989175	0.00752754
chr21:45502969:45503933:clu_33705:ENSG00000173638.18	ENSG00000173638	SLC19A1	Critical illness	Wald ratio	chr21:45510882:G:A	0.933747	0.887896	0.981965	0.00762151
chr3:183635793:183636221:clu_49538:ENSG00000114796.15	ENSG00000114796	KLHL24	Critical illness	Wald ratio	chr3:183669484:G:A	1.07315	1.01889	1.13029	0.0076584
chr15:51458053:51460298:clu_21326:ENSG00000259668.5	ENSG00000259668		Reported infection	Wald ratio	chr15:51577448:G:A	0.968861	0.946594	0.991652	0.00766105
chr20:41352220:41352338:clu_32342:ENSG00000132793.11	ENSG00000132793	LPIN3	Reported infection	Wald ratio	chr20:41339864:A:G	0.974362	0.955923	0.993156	0.00771149
chr17:45397074:45397949:clu_15438:ENSG00000159314.11	ENSG00000159314	ARHGAP27	Critical illness	Wald ratio	chr17:45397074:G:C	0.934777	0.889518	0.982338	0.00772815
chr1:78659483:78663765:clu_57714:ENSG00000137965.10	ENSG00000137965	IFI44	Reported infection	Wald ratio	chr1:78662885:GT:G	0.970445	0.949256	0.992107	0.00773422
chr2:28408866:28411879:clu_50673:ENSG00000075426.11	ENSG00000075426	FOSL2	Reported infection	Wald ratio	chr2:28409510:A:G	1.03043	1.00794	1.05341	0.00775242
chr1:46583329:46584659:clu_57108:ENSG00000079277.19	ENSG00000079277	MKNK1	Critical illness	Wald ratio	chr1:46584661:C:T	1.0699	1.01793	1.12452	0.00782753
chr10:29415412:29458274:clu_11042:ENSG00000224597.9	ENSG00000224597	SVIL-AS1	Hospitalization	Wald ratio	chr10:29470853:A:C	0.949684	0.914228	0.986516	0.00783094
chr11:9139854:9141940:clu_7445:ENSG00000184014.7	ENSG00000184014	DENND5A	Hospitalization	Wald ratio	chr11:9152832:C:T	0.939794	0.897752	0.983805	0.00783301
chr2:131472182:131491876:clu_52712:ENSG00000173272.15	ENSG00000173272	MZT2A	Critical illness	Inverse variance weighted	chr2:131486532:T:C,chr2:131494214:T:C	1.0419	1.01083	1.07394	0.00788595
chr9:33971754:33973183:clu_61990:ENSG00000137073.21	ENSG00000137073	UBAP2	Hospitalization	Wald ratio	chr9:33978494:T:C	0.921037	0.86678	0.978691	0.00792423
chr1:111189253:111192140:clu_58273:ENSG00000162777.16	ENSG00000162777	DENND2D	Critical illness	Wald ratio	chr1:111191102:C:G	1.10486	1.02644	1.18927	0.00793485
chr3:45919065:45919413:clu_46920:ENSG00000163820.14	ENSG00000163820	FYCO1	Reported infection	Wald ratio	chr3:45954416:A:G	0.986837	0.97722	0.996548	0.00800281
chr11:90168992:90173824:clu_9563:ENSG00000077616.10	ENSG00000077616	NAALAD2	Reported infection	Wald ratio	chr11:90150773:C:T	0.976017	0.958661	0.993688	0.00801092
chr20:64058887:64059613:clu_33036:ENSG00000237371.1	ENSG00000237371		Hospitalization	Wald ratio	chr20:64059572:T:TCCTGGCTGGCCTGTGG	1.04215	1.01082	1.07445	0.00802424
chr20:64058887:64059613:clu_33036:ENSG00000171703.16	ENSG00000171703	TCEA2	Hospitalization	Wald ratio	chr20:64059572:T:TCCTGGCTGGCCTGTGG	1.04215	1.01082	1.07445	0.00802424
chr2:70051305:70055714:clu_51459:ENSG00000179818.13	ENSG00000179818	PCBP1-AS1	Critical illness	Wald ratio	chr2:69998913:G:A	1.09172	1.0231	1.16494	0.00805751
chr1:113618606:113619736:clu_58362:ENSG00000081026.18	ENSG00000081026	MAGI3	Critical illness	Wald ratio	chr1:113601609:T:G	0.816982	0.703495	0.948776	0.00807139
chr6:26411581:26412412:clu_37402:ENSG00000026950.16	ENSG00000026950	BTN3A1	Critical illness	Wald ratio	chr6:26417623:T:C	1.07447	1.01886	1.13312	0.00807419
chr4:946126:947709:clu_43404:ENSG00000127419.16	ENSG00000127419	TMEM175	Reported infection	Wald ratio	chr4:946095:C:T	0.983761	0.971907	0.995761	0.00812557
chr4:102305111:102307436:clu_44901:ENSG00000138821.12	ENSG00000138821	SLC39A8	Reported infection	Wald ratio	chr4:102305916:A:G	0.975078	0.957011	0.993486	0.00817349
chr12:991322:1027748:clu_3378:ENSG00000082805.19	ENSG00000082805	ERC1	Reported infection	Wald ratio	chr12:1050990:C:T	0.96973	0.947875	0.992089	0.00822157
chr14:75902224:75906555:clu_24106:ENSG00000119685.19	ENSG00000119685	TTLL5	Hospitalization	Wald ratio	chr14:75906651:C:A	1.04134	1.01051	1.0731	0.00823825
chr1:19326623:19327227:clu_55885:ENSG00000040487.12	ENSG00000040487	SLC66A1	Hospitalization	Wald ratio	chr1:19333345:A:G	1.07813	1.0196	1.14002	0.00824876
chr2:119317503:119339827:clu_52522:ENSG00000186132.14	ENSG00000186132	C2orf76	Critical illness	Wald ratio	chr2:119321202:C:T	0.888132	0.813156	0.970021	0.00838013
chr1:228256926:228264116:clu_61097:ENSG00000154358.20	ENSG00000154358	OBSCN	Critical illness	Wald ratio	chr1:228264125:T:C	0.919773	0.864256	0.978856	0.00846984
chr2:98568668:98572815:clu_52131:ENSG00000040933.15	ENSG00000040933	INPP4A	Critical illness	Wald ratio	chr2:98533483:A:G	1.12006	1.0294	1.2187	0.00847141
chr17:80101625:80104555:clu_16852:ENSG00000171298.12	ENSG00000171298	GAA	Critical illness	Wald ratio	chr17:80101429:T:C	1.05431	1.0136	1.09665	0.00848485
chr4:158870469:158879566:clu_45658:ENSG00000052795.12	ENSG00000052795	FNIP2	Reported infection	Wald ratio	chr4:158928818:T:C	0.959731	0.930782	0.98958	0.00853172
chr12:113307844:113310115:clu_6246:ENSG00000089060.11	ENSG00000089060	SLC8B1	Critical illness	Wald ratio	chr12:113202542:A:G	0.914284	0.855212	0.977436	0.00854687
chr10:79802958:79804485:clu_11908:ENSG00000225484.6	ENSG00000225484	NUTM2B-AS1	Reported infection	Wald ratio	chr10:79791812:A:G	1.04581	1.01145	1.08134	0.00858654
chr1:40040783:40059337:clu_56747:ENSG00000131236.16	ENSG00000131236	CAP1	Reported infection	Wald ratio	chr1:40218903:T:C	1.05344	1.01325	1.09523	0.00870597
chr11:67438501:67438632:clu_8946:ENSG00000172725.13	ENSG00000172725	CORO1B	Hospitalization	Wald ratio	chr11:67438507:A:G	1.08193	1.02002	1.1476	0.00880971
chr1:154974045:154974248:clu_59123:ENSG00000160691.18	ENSG00000160691	SHC1	Reported infection	Wald ratio	chr1:154950123:G:C	1.03365	1.00837	1.05957	0.00881457
chr3:127710665:127715853:clu_48607:ENSG00000074416.13	ENSG00000074416	MGLL	Reported infection	Wald ratio	chr3:127715072:G:A	0.96303	0.936235	0.990592	0.00888405
chr1:53071628:53072933:clu_57255:ENSG00000174348.13	ENSG00000174348	PODN	Hospitalization	Wald ratio	chr1:53072997:A:G	0.950396	0.914808	0.987368	0.00897936
chr16:60727:61120:clu_17220:ENSG00000007384.15	ENSG00000007384	RHBDF1	Critical illness	Wald ratio	chr16:60745:A:C	1.12831	1.0306	1.23528	0.00899994
chr1:243613034:243613671:clu_61429:ENSG00000117020.16	ENSG00000117020	AKT3	Hospitalization	Wald ratio	chr1:243675328:C:T	1.06622	1.01611	1.1188	0.00903257
chr5:33463825:33466871:clu_40775:ENSG00000113407.13	ENSG00000113407	TARS1	Reported infection	Wald ratio	chr5:33470746:G:C	0.960478	0.931799	0.99004	0.0091288
chr7:77685328:77695896:clu_35272:ENSG00000214293.8	ENSG00000214293	APTR	Hospitalization	Inverse variance weighted	chr7:77685303:CAA:C,chr7:77758978:G:T	1.03887	1.00951	1.06908	0.00913264
chr10:12158105:12160930:clu_10724:ENSG00000065665.20	ENSG00000065665	SEC61A2	Reported infection	Wald ratio	chr10:12148526:C:T	0.978126	0.961996	0.994526	0.00913599
chr4:48885565:48894006:clu_44259:ENSG00000145247.11	ENSG00000145247	OCIAD2	Reported infection	Wald ratio	chr4:48892964:A:G	1.02699	1.00661	1.04778	0.00921605
chr16:83256:85401:clu_17230:ENSG00000103152.11	ENSG00000103152	MPG	Reported infection	Wald ratio	chr16:83281:C:G	1.05486	1.01328	1.09814	0.00924115
chr12:1781076:1783006:clu_3395:ENSG00000006831.9	ENSG00000006831	ADIPOR2	Reported infection	Wald ratio	chr12:1774523:G:T	0.958426	0.928261	0.989571	0.00925409
chr21:26934749:26943380:clu_33160:ENSG00000154736.5	ENSG00000154736	ADAMTS5	Critical illness	Wald ratio	chr21:26605912:G:A	1.15408	1.03596	1.28567	0.00928895
chr12:50112301:50118493:clu_4608:ENSG00000272368.2	ENSG00000272368		Critical illness	Wald ratio	chr12:50120695:G:A	0.963092	0.936185	0.990772	0.00929006
chr1:9936627:9942624:clu_55447:ENSG00000162441.11	ENSG00000162441	LZIC	Reported infection	Wald ratio	chr1:9921596:T:G	1.04983	1.01202	1.08906	0.00936219
chr16:55529947:55531821:clu_19174:ENSG00000087253.12	ENSG00000087253	LPCAT2	Reported infection	Wald ratio	chr16:55538863:G:A	1.03661	1.00887	1.06511	0.00937702
chr1:26572476:26573224:clu_56192:ENSG00000117676.13	ENSG00000117676	RPS6KA1	Reported infection	Wald ratio	chr1:26571019:AG:A	1.03152	1.00765	1.05597	0.00939056
chr7:76048226:76048576:clu_35210:ENSG00000146701.11	ENSG00000146701	MDH2	Hospitalization	Wald ratio	chr7:76185584:T:C	0.924846	0.871891	0.981018	0.00940412
chr10:6583918:6584118:clu_10656:ENSG00000237943.6	ENSG00000237943	PRKCQ-AS1	Hospitalization	Wald ratio	chr10:6589261:G:C	0.953869	0.920448	0.988502	0.00944595
chr17:49823295:49826000:clu_15656:ENSG00000136504.11	ENSG00000136504	KAT7	Hospitalization	Wald ratio	chr17:49795460:A:G	1.0244	1.00591	1.04323	0.00949936
chr14:100305327:100305660:clu_24538:ENSG00000197119.12	ENSG00000197119	SLC25A29	Reported infection	Wald ratio	chr14:100305235:T:C	0.967866	0.944265	0.992056	0.00950908
chr3:52814071:52816884:clu_47561:ENSG00000055955.15	ENSG00000055955	ITIH4	Hospitalization	Wald ratio	chr3:52814191:T:C	0.952541	0.918141	0.98823	0.0095742
chr6:87337166:87340116:clu_38996:ENSG00000203872.6	ENSG00000203872	C6orf163	Reported infection	Wald ratio	chr6:87148141:T:G	1.03828	1.00915	1.06825	0.00967433
chr6:87337166:87340116:clu_38996:ENSG00000111850.10	ENSG00000111850	SMIM8	Reported infection	Wald ratio	chr6:87148141:T:G	1.03828	1.00915	1.06825	0.00967433
chr3:195708841:195724680:clu_49852:ENSG00000176945.16	ENSG00000176945	MUC20	Reported infection	Wald ratio	chr3:195648171:C:T	0.97379	0.954381	0.993594	0.00971978
chr22:37190677:37190865:clu_30643:ENSG00000133466.13	ENSG00000133466	C1QTNF6	Hospitalization	Wald ratio	chr22:37195278:A:G	0.942035	0.900324	0.985679	0.00975974
chr22:19432607:19433265:clu_29876:ENSG00000185608.8	ENSG00000185608	MRPL40	Critical illness	Wald ratio	chr22:19432783:G:C	0.937746	0.893123	0.984599	0.00976821
chr7:76477178:76480421:clu_35219:ENSG00000091073.19	ENSG00000091073	DTX2	Critical illness	Wald ratio	chr7:76507402:G:A	1.14346	1.0329	1.26586	0.00977164
chr1:27351336:27351456:clu_56245:ENSG00000142765.17	ENSG00000142765	SYTL1	Reported infection	Wald ratio	chr1:27350918:A:G	0.956279	0.92438	0.98928	0.00980536
chr16:29110415:29113050:clu_18673:ENSG00000103472.9	ENSG00000103472	RRN3P2	Reported infection	Wald ratio	chr16:29107443:T:C	0.956125	0.924112	0.989246	0.0098163
chr11:27640005:27659171:clu_7756:ENSG00000245573.7	ENSG00000245573	BDNF-AS	Critical illness	Wald ratio	chr11:27658369:T:C	0.926277	0.873967	0.981718	0.00982048
chr20:38426503:38431041:clu_32283:ENSG00000196756.11	ENSG00000196756	SNHG17	Reported infection	Wald ratio	chr20:38428854:G:C	1.01311	1.00314	1.02318	0.00983145
chr12:102050639:102061248:clu_5825:ENSG00000120860.10	ENSG00000120860	WASHC3	Hospitalization	Wald ratio	chr12:102201768:A:T	0.885109	0.806775	0.971048	0.00984139
chr12:123590449:123596605:clu_6624:ENSG00000086598.10	ENSG00000086598	TMED2	Critical illness	Wald ratio	chr12:123572565:A:C	0.883231	0.8037	0.970632	0.00990555
chr3:129584562:129585952:clu_48695:ENSG00000004399.12	ENSG00000004399	PLXND1	Hospitalization	Wald ratio	chr3:129591562:G:A	1.08019	1.01864	1.14546	0.00997191
chr14:101762970:101765154:clu_24565:ENSG00000078304.19	ENSG00000078304	PPP2R5C	Critical illness	Wald ratio	chr14:101717022:C:T	0.856535	0.761183	0.963832	0.0101194
chr19:49812335:49812447:clu_28041:ENSG00000010361.13	ENSG00000010361	FUZ	Hospitalization	Wald ratio	chr19:49812441:C:A	1.03856	1.00904	1.06894	0.0101214
chr11:8914930:8919337:clu_7429:ENSG00000166452.11	ENSG00000166452	AKIP1	Critical illness	Wald ratio	chr11:8917272:C:T	1.05577	1.01299	1.10035	0.0101313
chr17:7393509:7394104:clu_13790:ENSG00000187838.16	ENSG00000187838	PLSCR3	Hospitalization	Wald ratio	chr17:7393580:T:C	0.888586	0.812069	0.972313	0.0101371
chr2:97701304:97702669:clu_52094:ENSG00000228486.10	ENSG00000228486	C2orf92	Hospitalization	Wald ratio	chr2:97701308:A:C	0.977153	0.960087	0.994522	0.0101392
chr18:23526765:23529179:clu_29066:ENSG00000141452.9	ENSG00000141452	RMC1	Hospitalization	Wald ratio	chr18:23582324:T:C	1.09047	1.0208	1.1649	0.0101421
chr4:119217673:119220116:clu_45125:ENSG00000145390.11	ENSG00000145390	USP53	Hospitalization	Wald ratio	chr4:119214746:G:A	0.926749	0.874528	0.982088	0.0101477
chr19:10353929:10354042:clu_25838:ENSG00000105397.13	ENSG00000105397	TYK2	Reported infection	Wald ratio	chr19:10353864:T:C	1.02573	1.00605	1.04581	0.0101856
chr9:137426330:137427921:clu_64367:ENSG00000188747.8	ENSG00000188747	NOXA1	Critical illness	Wald ratio	chr9:137427952:G:C	1.06	1.01388	1.10822	0.0102548
chr1:74201410:74204391:clu_57627:ENSG00000254685.6	ENSG00000254685	FPGT	Reported infection	Wald ratio	chr1:74215526:C:T	1.0444	1.01031	1.07964	0.0102926
chr1:74201410:74204391:clu_57627:ENSG00000116783.14	ENSG00000116783	TNNI3K	Reported infection	Wald ratio	chr1:74215526:C:T	1.0444	1.01031	1.07964	0.0102926
chr11:10634071:10652025:clu_7502:ENSG00000072952.18	ENSG00000072952	IRAG1	Hospitalization	Wald ratio	chr11:10634076:T:C	1.05014	1.01162	1.09012	0.0102947
chr17:46517233:46570759:clu_15480:ENSG00000185829.17	ENSG00000185829	ARL17A	Critical illness	Wald ratio	chr17:46114117:G:A	0.867708	0.778557	0.967068	0.010307
chr12:107022192:107092804:clu_5955:ENSG00000008405.11	ENSG00000008405	CRY1	Hospitalization	Wald ratio	chr12:106998867:G:A	0.929703	0.879343	0.982948	0.0103098
chr11:614037:614476:clu_7025:ENSG00000185507.19	ENSG00000185507	IRF7	Reported infection	Wald ratio	chr11:612355:C:T	1.02948	1.00687	1.05259	0.0103255
chr1:37868614:37872930:clu_56676:ENSG00000204084.12	ENSG00000204084	INPP5B	Hospitalization	Wald ratio	chr1:37878930:A:G	1.03227	1.00751	1.05763	0.0103356
chr4:2825968:2827230:clu_43569:ENSG00000087266.15	ENSG00000087266	SH3BP2	Reported infection	Wald ratio	chr4:2828488:C:G	1.01952	1.00456	1.03472	0.0103987
chr19:33796987:33798264:clu_26783:ENSG00000153885.14	ENSG00000153885	KCTD15	Hospitalization	Wald ratio	chr19:33798284:AC:A	1.0593	1.01362	1.10703	0.0104263
chr16:1218651:1218970:clu_17459:ENSG00000196557.12	ENSG00000196557	CACNA1H	Hospitalization	Wald ratio	chr16:1218979:T:C	1.03707	1.00856	1.06638	0.0104974
chr20:62303781:62306197:clu_32815:ENSG00000130706.12	ENSG00000130706	ADRM1	Reported infection	Wald ratio	chr20:62243207:A:G	0.951472	0.9159	0.988426	0.0105046
chr14:24270998:24271113:clu_23094:ENSG00000100949.14	ENSG00000100949	RABGGTA	Critical illness	Wald ratio	chr14:24263965:C:T	0.892071	0.817322	0.973655	0.0105303
chr19:54663067:54663754:clu_28431:ENSG00000239998.5	ENSG00000239998	LILRA2	Reported infection	Wald ratio	chr19:54663551:T:G	1.02276	1.00527	1.04055	0.0105511
chr19:54663067:54663754:clu_28431:ENSG00000104972.15	ENSG00000104972	LILRB1	Reported infection	Wald ratio	chr19:54663551:T:G	1.02276	1.00527	1.04055	0.0105511
chr19:54663067:54663754:clu_28431:ENSG00000186818.12	ENSG00000186818	LILRB4	Reported infection	Wald ratio	chr19:54663551:T:G	1.02276	1.00527	1.04055	0.0105511
chr2:65344594:65344719:clu_51377:ENSG00000198369.9	ENSG00000198369	SPRED2	Critical illness	Wald ratio	chr2:65330153:C:T	1.19396	1.04218	1.36784	0.0106021
chr10:29463635:29465595:clu_11044:ENSG00000197321.14	ENSG00000197321	SVIL	Hospitalization	Wald ratio	chr10:29464763:A:G	1.04626	1.01057	1.08322	0.0106581
chr16:29809088:29809175:clu_18717:ENSG00000238045.9	ENSG00000238045	MVP-DT	Reported infection	Wald ratio	chr16:29839384:T:C	1.03839	1.00879	1.06886	0.0106768
chr1:228308383:228309099:clu_61108:ENSG00000154358.20	ENSG00000154358	OBSCN	Hospitalization	Wald ratio	chr1:228324321:T:C	0.941729	0.899301	0.986159	0.0106943
chr17:56997055:57000855:clu_15821:ENSG00000121064.12	ENSG00000121064	SCPEP1	Critical illness	Wald ratio	chr17:56998221:G:A	1.10846	1.02417	1.19969	0.0107172
chr1:154521479:154542024:clu_59099:ENSG00000163239.12	ENSG00000163239	TDRD10	Hospitalization	Wald ratio	chr1:154544741:C:T	1.03048	1.00697	1.05453	0.0107701
chr17:42130590:42154893:clu_15117:ENSG00000108774.14	ENSG00000108774	RAB5C	Critical illness	Wald ratio	chr17:42137747:T:C	0.917218	0.858252	0.980236	0.0108103
chr6:2955670:2955952:clu_36999:ENSG00000124570.17	ENSG00000124570	SERPINB6	Reported infection	Wald ratio	chr6:2963136:C:A	1.03761	1.00856	1.0675	0.0108375
chr6:26463525:26465218:clu_37408:ENSG00000112763.15	ENSG00000112763	BTN2A1	Critical illness	Wald ratio	chr6:26465156:G:T	0.962949	0.93538	0.99133	0.0108494
chr1:1323287:1324581:clu_55002:ENSG00000127054.20	ENSG00000127054	INTS11	Reported infection	Wald ratio	chr1:1325353:C:A	1.03173	1.00719	1.05686	0.0109703
chr12:9857637:9869205:clu_3813:ENSG00000110852.4	ENSG00000110852	CLEC2B	Critical illness	Wald ratio	chr12:9862578:G:A	0.951181	0.915179	0.988599	0.0110088
chr2:217821938:217829844:clu_54090:ENSG00000079308.16	ENSG00000079308	TNS1	Critical illness	Wald ratio	chr2:217829968:G:A	1.12767	1.02789	1.23713	0.0110252
chr2:237769818:237769943:clu_54636:ENSG00000124831.18	ENSG00000124831	LRRFIP1	Hospitalization	Wald ratio	chr2:237748293:G:A	1.1008	1.02219	1.18546	0.0110703
chr11:27640005:27659171:clu_7756:ENSG00000245573.7	ENSG00000245573	BDNF-AS	Reported infection	Wald ratio	chr11:27658369:T:C	0.975735	0.957415	0.994405	0.011081
chr1:41161432:41186121:clu_56798:ENSG00000010803.16	ENSG00000010803	SCMH1	Hospitalization	Wald ratio	chr1:41242427:C:T	1.08004	1.01765	1.14625	0.0111997
chr3:138611037:138621407:clu_48924:ENSG00000158234.12	ENSG00000158234	FAIM	Hospitalization	Wald ratio	chr3:138611020:A:G	1.05	1.01113	1.09037	0.01124
chr11:110457047:110462354:clu_9824:ENSG00000137714.2	ENSG00000137714	FDX1	Hospitalization	Wald ratio	chr11:110459171:G:A	0.955004	0.921606	0.989614	0.0112515
chr1:243191494:243199060:clu_61419:ENSG00000143702.15	ENSG00000143702	CEP170	Hospitalization	Wald ratio	chr1:243209476:G:T	0.919896	0.862365	0.981265	0.0112787
chr10:10919999:11165486:clu_10694:ENSG00000048740.18	ENSG00000048740	CELF2	Reported infection	Wald ratio	chr10:9810486:ATTAGCCCT:A	1.07637	1.01677	1.13947	0.0113341
chr3:195701669:195708134:clu_49858:ENSG00000215837.7	ENSG00000215837	SDHAP2	Reported infection	Wald ratio	chr3:195657629:G:C	1.06205	1.01368	1.11273	0.0113634
chr8:640834:668598:clu_64443:ENSG00000104714.13	ENSG00000104714	ERICH1	Reported infection	Wald ratio	chr8:650643:G:A	0.959903	0.929961	0.990808	0.0113711
chr9:32989895:33025000:clu_61949:ENSG00000137074.18	ENSG00000137074	APTX	Hospitalization	Wald ratio	chr9:33025115:C:A	1.06307	1.01386	1.11468	0.0114373
chr3:129584562:129585952:clu_48695:ENSG00000004399.12	ENSG00000004399	PLXND1	Reported infection	Wald ratio	chr3:129591562:G:A	1.03713	1.00823	1.06685	0.0114527
chr5:1572286:1574182:clu_40526:ENSG00000251532.1	ENSG00000251532		Hospitalization	Wald ratio	chr5:1584487:A:G	1.0407	1.00901	1.0734	0.0114685
chr5:1572286:1574182:clu_40526:ENSG00000185986.11	ENSG00000185986	SDHAP3	Hospitalization	Wald ratio	chr5:1584487:A:G	1.0407	1.00901	1.0734	0.0114685
chr14:101762970:101765154:clu_24565:ENSG00000078304.19	ENSG00000078304	PPP2R5C	Reported infection	Wald ratio	chr14:101717022:C:T	0.953232	0.918474	0.989305	0.0114922
chr7:151036649:151037241:clu_36747:ENSG00000197150.12	ENSG00000197150	ABCB8	Reported infection	Wald ratio	chr7:151033133:A:G	1.02749	1.0061	1.04932	0.0114965
chr2:187545103:187554200:clu_53516:ENSG00000003436.15	ENSG00000003436	TFPI	Reported infection	Wald ratio	chr2:187552500:T:G	1.08562	1.01859	1.15707	0.0115208
chr15:78937423:78937686:clu_22171:ENSG00000103811.15	ENSG00000103811	CTSH	Hospitalization	Wald ratio	chr15:78942128:C:T	1.05526	1.01211	1.10025	0.0115686
chr17:82655667:82656493:clu_17167:ENSG00000141542.10	ENSG00000141542	RAB40B	Reported infection	Wald ratio	chr17:82655712:T:C	0.962862	0.934983	0.991572	0.0115847
chr15:40416362:40435417:clu_20796:ENSG00000128928.8	ENSG00000128928	IVD	Critical illness	Wald ratio	chr15:40397746:C:T	1.284	1.05732	1.55929	0.0116573
chr11:65581373:65584241:clu_8683:ENSG00000173442.12	ENSG00000173442	EHBP1L1	Reported infection	Inverse variance weighted	chr11:65581592:A:G,chr11:65583893:A:G	0.97515	0.956257	0.994415	0.011701
chr17:27294435:27303367:clu_14403:ENSG00000109046.14	ENSG00000109046	WSB1	Critical illness	Wald ratio	chr17:27301794:C:T	0.95516	0.921685	0.98985	0.01172
chr22:19883461:19895407:clu_29903:ENSG00000184470.20	ENSG00000184470	TXNRD2	Critical illness	Wald ratio	chr22:19885412:A:G	0.910914	0.847015	0.979634	0.0119215
chr5:179801969:179806487:clu_43252:ENSG00000161013.16	ENSG00000161013	MGAT4B	Critical illness	Wald ratio	chr5:179803321:C:T	0.875856	0.78979	0.971301	0.0120144
chr5:35697793:35700496:clu_40824:ENSG00000152582.13	ENSG00000152582	SPEF2	Hospitalization	Wald ratio	chr5:35700838:G:A	1.06784	1.01451	1.12396	0.0120275
chr3:52814071:52816884:clu_47561:ENSG00000055955.15	ENSG00000055955	ITIH4	Reported infection	Wald ratio	chr3:52814191:T:C	0.978599	0.962215	0.995262	0.01203
chr9:27565590:27566677:clu_61923:ENSG00000147894.14	ENSG00000147894	C9orf72	Hospitalization	Wald ratio	chr9:27565302:A:G	0.930587	0.879758	0.984353	0.0120633
chr5:178222934:178223320:clu_43190:ENSG00000175309.14	ENSG00000175309	PHYKPL	Critical illness	Wald ratio	chr5:178212452:C:T	0.910661	0.846477	0.979711	0.0120855
chr14:52315391:52327221:clu_23499:ENSG00000125384.6	ENSG00000125384	PTGER2	Hospitalization	Wald ratio	chr14:52314477:A:G	0.937081	0.890708	0.985868	0.0120863
chr8:23434478:23435392:clu_64861:ENSG00000197217.12	ENSG00000197217	ENTPD4	Reported infection	Wald ratio	chr8:23450067:T:G	0.972072	0.95079	0.993831	0.0121461
chr9:136402887:136404055:clu_64119:ENSG00000165689.16	ENSG00000165689	ENTR1	Hospitalization	Wald ratio	chr9:136403791:T:G	0.943577	0.90169	0.98741	0.0121811
chr7:105963364:105980968:clu_35954:ENSG00000128536.15	ENSG00000128536	CDHR3	Reported infection	Wald ratio	chr7:105958132:A:G	1.0342	1.00735	1.06176	0.0122141
chr2:102016051:102019638:clu_52254:ENSG00000115590.13	ENSG00000115590	IL1R2	Critical illness	Wald ratio	chr2:102018522:C:T	0.887469	0.808333	0.974353	0.0122391
chr1:9235066:9244925:clu_55410:ENSG00000049239.12	ENSG00000049239	H6PD	Reported infection	Wald ratio	chr1:9244919:C:CCCCAGGCA	0.985014	0.973442	0.996724	0.012274
chr19:58591624:58598967:clu_28730:ENSG00000213753.10	ENSG00000213753	CENPBD2P	Reported infection	Inverse variance weighted	chr19:58565664:C:A,chr19:58587220:A:G	1.01307	1.00282	1.02342	0.0122931
chr15:23022161:23023947:clu_20444:ENSG00000275835.4	ENSG00000275835	TUBGCP5	Reported infection	Wald ratio	chr15:23023111:T:C	0.969469	0.946204	0.993307	0.0123571
chr13:49488630:49489142:clu_2680:ENSG00000136169.16	ENSG00000136169	SETDB2	Reported infection	Wald ratio	chr13:49489189:T:C	0.668278	0.487311	0.916448	0.0123681
chr2:162047501:162073399:clu_53066:ENSG00000197635.9	ENSG00000197635	DPP4	Reported infection	Wald ratio	chr2:162047503:C:T	0.987246	0.977354	0.997238	0.0124818
chr6:34883080:34883399:clu_38055:ENSG00000064995.16	ENSG00000064995	TAF11	Reported infection	Wald ratio	chr6:34883049:C:G	1.02403	1.00512	1.0433	0.0125417
chr1:113905775:113908009:clu_58389:ENSG00000118655.4	ENSG00000118655	DCLRE1B	Critical illness	Wald ratio	chr1:113883379:A:G	0.906752	0.839612	0.97926	0.0126343
chr9:129834766:129835139:clu_63739:ENSG00000136819.15	ENSG00000136819	C9orf78	Critical illness	Wald ratio	chr9:129798434:C:T	1.09799	1.0202	1.18171	0.0126524
chr13:20656430:20663498:clu_2115:ENSG00000032742.17	ENSG00000032742	IFT88	Hospitalization	Wald ratio	chr13:20584971:T:C	0.955072	0.921158	0.990233	0.0127012
chr1:43814933:43838219:clu_56941:ENSG00000126091.19	ENSG00000126091	ST3GAL3	Hospitalization	Wald ratio	chr1:43824858:G:A	0.953597	0.918617	0.989908	0.0127048
chr19:46748717:46755412:clu_27721:ENSG00000181027.10	ENSG00000181027	FKRP	Reported infection	Wald ratio	chr19:46748673:G:C	1.01687	1.00358	1.03034	0.0127144
chr7:99902174:99903218:clu_35662:ENSG00000146833.15	ENSG00000146833	TRIM4	Reported infection	Wald ratio	chr7:99954322:G:A	1.03288	1.00692	1.05951	0.0127455
chr10:133263233:133267352:clu_13131:ENSG00000151651.15	ENSG00000151651	ADAM8	Hospitalization	Wald ratio	chr10:133275893:T:C	0.945735	0.905108	0.988187	0.01276
chr14:103571820:103587274:clu_24646:ENSG00000258851.1	ENSG00000258851		Hospitalization	Wald ratio	chr14:103563041:G:C	0.951583	0.91513	0.989487	0.0127644
chr14:103571820:103587274:clu_24646:ENSG00000256053.7	ENSG00000256053	COA8	Hospitalization	Wald ratio	chr14:103563041:G:C	0.951583	0.91513	0.989487	0.0127644
chr17:75522521:75523275:clu_16520:ENSG00000182173.12	ENSG00000182173	TSEN54	Reported infection	Wald ratio	chr17:75522482:C:G	1.02018	1.00425	1.03636	0.0128271
chr10:62205022:62217118:clu_11501:ENSG00000182010.10	ENSG00000182010	RTKN2	Critical illness	Wald ratio	chr10:62217153:T:TAGCTTC	0.885317	0.804308	0.974485	0.0128515
chr17:36545817:36554820:clu_14806:ENSG00000278311.4	ENSG00000278311	GGNBP2	Reported infection	Wald ratio	chr17:36511076:G:A	1.02292	1.00482	1.04136	0.0128723
chr19:10339245:10339539:clu_25843:ENSG00000076662.9	ENSG00000076662	ICAM3	Critical illness	Wald ratio	chr19:10337094:G:T	1.15037	1.03012	1.28466	0.0128935
chr12:64684894:64691470:clu_5253:ENSG00000153179.12	ENSG00000153179	RASSF3	Critical illness	Wald ratio	chr12:64688550:A:G	0.892901	0.816607	0.976323	0.0129272
chr7:76048226:76048576:clu_35210:ENSG00000146701.11	ENSG00000146701	MDH2	Critical illness	Wald ratio	chr7:76185584:T:C	0.894661	0.819423	0.976807	0.0130084
chr12:110377617:110381752:clu_6096:ENSG00000196510.12	ENSG00000196510	ANAPC7	Hospitalization	Wald ratio	chr12:110699823:G:A	0.876771	0.790258	0.972756	0.0130981
chr11:130895156:130903255:clu_10451:ENSG00000120451.10	ENSG00000120451	SNX19	Reported infection	Inverse variance weighted	chr11:130894523:G:C,chr11:130910120:T:C	1.01232	1.00257	1.02217	0.0131086
chr7:7234539:7238255:clu_34113:ENSG00000106392.10	ENSG00000106392	C1GALT1	Hospitalization	Wald ratio	chr7:7237584:G:C	0.965926	0.939823	0.992755	0.0131328
chr16:2752846:2757472:clu_17707:ENSG00000167978.16	ENSG00000167978	SRRM2	Hospitalization	Wald ratio	chr16:3743016:G:C	0.90804	0.841382	0.979979	0.0131434
chr16:86491004:86498424:clu_20093:ENSG00000268388.5	ENSG00000268388	FENDRR	Reported infection	Wald ratio	chr16:86498426:C:T	1.02691	1.00558	1.04869	0.0131512
chr22:37024810:37026999:clu_30616:ENSG00000128309.16	ENSG00000128309	MPST	Hospitalization	Wald ratio	chr22:37023301:C:T	0.947817	0.908499	0.988836	0.0131635
chr14:24270998:24271113:clu_23094:ENSG00000100949.14	ENSG00000100949	RABGGTA	Reported infection	Wald ratio	chr14:24263965:C:T	0.964396	0.93713	0.992455	0.0132292
chr19:4491835:4493703:clu_25353:ENSG00000167674.14	ENSG00000167674	HDGFL2	Critical illness	Wald ratio	chr19:4493711:G:A	1.07387	1.01499	1.13616	0.0132375
chr17:17180088:17184823:clu_14183:ENSG00000133030.20	ENSG00000133030	MPRIP	Reported infection	Wald ratio	chr17:17113953:G:T	0.95501	0.920847	0.990441	0.0132595
chr12:123943493:123972529:clu_6663:ENSG00000119242.8	ENSG00000119242	CCDC92	Reported infection	Wald ratio	chr12:123921361:T:C	0.948121	0.908962	0.988967	0.0133061
chr2:179121929:179123715:clu_53422:ENSG00000187231.13	ENSG00000187231	SESTD1	Hospitalization	Wald ratio	chr2:179615650:T:C	1.07585	1.01534	1.13996	0.0133114
chr2:206765654:206766644:clu_53933:ENSG00000118246.13	ENSG00000118246	FASTKD2	Reported infection	Wald ratio	chr2:206713279:C:A	1.0341	1.00699	1.06194	0.0133735
chr1:186144703:186145403:clu_60136:ENSG00000143341.11	ENSG00000143341	HMCN1	Critical illness	Wald ratio	chr1:186144720:C:G	0.933883	0.8846	0.98591	0.0133998
chr17:1058867:1067077:clu_13250:ENSG00000159842.14	ENSG00000159842	ABR	Critical illness	Wald ratio	chr17:1054155:A:G	0.887552	0.807455	0.975595	0.0134367
chr19:48638144:48638888:clu_27874:ENSG00000063180.8	ENSG00000063180	CA11	Reported infection	Wald ratio	chr19:48626602:A:G	1.02078	1.00426	1.03757	0.0135058
chr3:129584562:129585952:clu_48695:ENSG00000004399.12	ENSG00000004399	PLXND1	Critical illness	Wald ratio	chr3:129591562:G:A	1.1133	1.02229	1.21241	0.0136411
chr19:16517341:16520094:clu_26294:ENSG00000105072.8	ENSG00000105072	C19orf44	Reported infection	Wald ratio	chr19:16514800:CCTT:C	1.03801	1.00768	1.06926	0.0136716
chr16:69976732:69978077:clu_19674:ENSG00000226232.8	ENSG00000226232	NPIPB14P	Reported infection	Inverse variance weighted	chr16:69986625:C:G,chr16:70052922:A:G	0.98825	0.979005	0.997583	0.0137138
chr15:45130098:45131918:clu_21159:ENSG00000137857.17	ENSG00000137857	DUOX1	Hospitalization	Wald ratio	chr15:45128766:T:C	0.944492	0.902542	0.988391	0.0137501
chr21:42434954:42437488:clu_33529:ENSG00000160185.14	ENSG00000160185	UBASH3A	Critical illness	Wald ratio	chr21:42434957:C:A	1.11547	1.02258	1.21679	0.0137624
chr16:89646714:89647203:clu_20281:ENSG00000131165.14	ENSG00000131165	CHMP1A	Reported infection	Wald ratio	chr16:89643970:A:G	0.979513	0.963509	0.995784	0.0137922
chr19:48624430:48625891:clu_27870:ENSG00000063176.15	ENSG00000063176	SPHK2	Hospitalization	Wald ratio	chr19:47858124:A:G	0.922364	0.864886	0.983662	0.0138258
chr1:156246250:156246681:clu_59306:ENSG00000160781.15	ENSG00000160781	PAQR6	Reported infection	Wald ratio	chr1:156250265:C:T	1.03338	1.00671	1.06076	0.0138502
chr17:4742070:4742331:clu_13523:ENSG00000141497.13	ENSG00000141497	ZMYND15	Reported infection	Wald ratio	chr17:4742029:C:T	0.971178	0.948815	0.994068	0.0138748
chr11:61828597:61837778:clu_8302:ENSG00000134824.13	ENSG00000134824	FADS2	Critical illness	Wald ratio	chr11:61807686:G:A	1.09753	1.01908	1.18201	0.0139133
chr17:4785659:4785901:clu_13525:ENSG00000182853.11	ENSG00000182853	VMO1	Reported infection	Wald ratio	chr17:4786277:C:T	1.01362	1.00275	1.0246	0.0139428
chr11:130895156:130903255:clu_10451:ENSG00000120451.10	ENSG00000120451	SNX19	Hospitalization	Inverse variance weighted	chr11:130894523:G:C,chr11:130910120:T:C	1.0321	1.00643	1.05843	0.0139513
chr6:35642843:35672592:clu_38103:ENSG00000096060.14	ENSG00000096060	FKBP5	Reported infection	Wald ratio	chr6:35650044:A:C	0.983712	0.970917	0.996676	0.0139561
chr1:46034266:46034538:clu_57074:ENSG00000086015.20	ENSG00000086015	MAST2	Reported infection	Wald ratio	chr1:46034579:A:G	0.983231	0.97006	0.996581	0.0139821
chr1:236544915:236548012:clu_61331:ENSG00000116977.18	ENSG00000116977	LGALS8	Hospitalization	Inverse variance weighted	chr1:236543831:A:G,chr1:236584334:C:T	0.968511	0.944106	0.993547	0.0140055
chr3:129393296:129393635:clu_48664:ENSG00000251474.6	ENSG00000251474	RPL32P3	Critical illness	Wald ratio	chr3:129393323:T:C	0.961293	0.931472	0.992069	0.0140808
chr19:44750105:44751227:clu_27540:ENSG00000069399.14	ENSG00000069399	BCL3	Hospitalization	Wald ratio	chr19:44749847:A:T	0.940628	0.895746	0.987759	0.0141394
chr1:228166157:228174692:clu_61089:ENSG00000181873.12	ENSG00000181873	IBA57	Critical illness	Wald ratio	chr1:228089347:A:G	1.15721	1.02976	1.30043	0.0141826
chr6:33682644:33683207:clu_38015:ENSG00000096433.10	ENSG00000096433	ITPR3	Reported infection	Wald ratio	chr6:33682844:A:G	1.03171	1.00629	1.05777	0.0141871
chr1:154449980:154465134:clu_59093:ENSG00000160712.12	ENSG00000160712	IL6R	Critical illness	Wald ratio	chr1:154447611:A:G	0.91513	0.85248	0.982384	0.0142389
chr5:96740118:96741266:clu_41824:ENSG00000153113.23	ENSG00000153113	CAST	Hospitalization	Wald ratio	chr5:96740783:A:G	0.983519	0.970533	0.996679	0.0142639
chr11:560514:561762:clu_6996:ENSG00000099849.14	ENSG00000099849	RASSF7	Reported infection	Wald ratio	chr11:560448:T:C	0.978278	0.961243	0.995614	0.014271
chr2:203448836:203454430:clu_53884:ENSG00000173166.17	ENSG00000173166	RAPH1	Hospitalization	Wald ratio	chr2:203462488:C:T	1.04712	1.00923	1.08643	0.0143349
chr10:38365629:38369953:clu_11170:ENSG00000099251.14	ENSG00000099251	HSD17B7P2	Hospitalization	Wald ratio	chr10:38371635:G:A	0.982991	0.969586	0.996582	0.0143357
chr15:42345832:42348103:clu_20979:ENSG00000214013.9	ENSG00000214013	GANC	Reported infection	Wald ratio	chr15:42360567:G:A	1.01304	1.00259	1.02361	0.0143815
chr4:1740986:1744518:clu_43497:ENSG00000013810.18	ENSG00000013810	TACC3	Reported infection	Inverse variance weighted	chr4:1726355:T:G,chr4:1743425:T:C	1.01575	1.00311	1.02856	0.0144651
chr2:98610634:98610775:clu_52135:ENSG00000115446.11	ENSG00000115446	UNC50	Critical illness	Wald ratio	chr2:98582561:G:C	0.896902	0.821958	0.978681	0.014525
chr11:777695:783530:clu_7057:ENSG00000255284.1	ENSG00000255284	GATD1-DT	Hospitalization	Wald ratio	chr11:780321:CTG:C	0.960952	0.930742	0.992143	0.0145264
chr9:133098762:133100268:clu_63926:ENSG00000160271.14	ENSG00000160271	RALGDS	Reported infection	Wald ratio	chr9:133097170:G:A	0.962247	0.932978	0.992434	0.0146124
chr6:13597016:13600834:clu_37187:ENSG00000124523.15	ENSG00000124523	SIRT5	Critical illness	Wald ratio	chr6:13599071:T:C	0.936012	0.887623	0.987038	0.0146173
chr21:32317917:32319217:clu_33224:ENSG00000142207.6	ENSG00000142207	URB1	Reported infection	Wald ratio	chr21:32212848:T:A	0.96565	0.938926	0.993133	0.0146393
chr15:63156521:63157400:clu_21582:ENSG00000185088.13	ENSG00000185088	RPS27L	Critical illness	Wald ratio	chr15:63148402:GAT:G	1.12343	1.02318	1.2335	0.0146654
chr5:178222934:178223320:clu_43190:ENSG00000175309.14	ENSG00000175309	PHYKPL	Hospitalization	Wald ratio	chr5:178212452:C:T	0.940211	0.894773	0.987956	0.0147106
chr6:33709763:33710695:clu_38028:ENSG00000137288.9	ENSG00000137288	UQCC2	Reported infection	Wald ratio	chr6:33709779:A:C	0.983309	0.970101	0.996698	0.014713
chr4:8367080:8374978:clu_43780:ENSG00000087008.15	ENSG00000087008	ACOX3	Reported infection	Wald ratio	chr4:8381488:G:T	0.95337	0.917482	0.990662	0.0147201
chr8:141155970:141165186:clu_66312:ENSG00000105339.10	ENSG00000105339	DENND3	Critical illness	Wald ratio	chr8:141160785:T:C	1.04383	1.00844	1.08047	0.0147885
chr1:219179246:219193130:clu_60830:ENSG00000143353.11	ENSG00000143353	LYPLAL1	Critical illness	Wald ratio	chr1:219309698:A:G	0.917273	0.855731	0.983241	0.014812
chr3:171347218:171369620:clu_49373:ENSG00000154310.16	ENSG00000154310	TNIK	Reported infection	Wald ratio	chr3:171344097:G:A	1.03634	1.00698	1.06656	0.0149263
chr4:7769008:7772820:clu_43746:ENSG00000196526.10	ENSG00000196526	AFAP1	Hospitalization	Wald ratio	chr4:7778617:A:G	1.08521	1.01604	1.15909	0.0149588
chr1:206685508:206728710:clu_60616:ENSG00000162889.10	ENSG00000162889	MAPKAPK2	Critical illness	Wald ratio	chr1:206729743:G:GT	0.902377	0.830718	0.980218	0.0149642
chr10:79559506:79559969:clu_11892:ENSG00000185303.16	ENSG00000185303	SFTPA2	Hospitalization	Wald ratio	chr10:79559511:T:C	1.04787	1.00912	1.08811	0.0150092
chr17:327579:333759:clu_13194:ENSG00000181031.15	ENSG00000181031	RPH3AL	Critical illness	Wald ratio	chr17:333934:C:T	1.09367	1.01751	1.17552	0.0150376
chr14:77708208:77710838:clu_24176:ENSG00000119705.9	ENSG00000119705	SLIRP	Critical illness	Wald ratio	chr14:77710508:G:A	1.06382	1.01203	1.11825	0.0151131
chr2:237772945:237774358:clu_54638:ENSG00000124831.18	ENSG00000124831	LRRFIP1	Hospitalization	Wald ratio	chr2:237773848:C:CG	0.958077	0.925541	0.991756	0.0151162
chr11:124626751:124626904:clu_10279:ENSG00000154144.12	ENSG00000154144	TBRG1	Hospitalization	Wald ratio	chr11:124626727:A:G	1.82594	1.1234	2.96781	0.0151198
chr17:36496406:36499075:clu_14795:ENSG00000278259.4	ENSG00000278259	MYO19	Reported infection	Wald ratio	chr17:36528318:C:T	1.01662	1.00319	1.03023	0.015132
chr1:26572476:26573224:clu_56192:ENSG00000117676.13	ENSG00000117676	RPS6KA1	Hospitalization	Wald ratio	chr1:26571019:AG:A	1.05984	1.01127	1.11075	0.0151776
chr3:108218653:108222111:clu_48131:ENSG00000114446.4	ENSG00000114446	IFT57	Critical illness	Wald ratio	chr3:108207250:G:A	0.929724	0.876605	0.986061	0.0151988
chr6:132744491:132749695:clu_39667:ENSG00000112303.13	ENSG00000112303	VNN2	Hospitalization	Inverse variance weighted	chr6:132747853:C:T,chr6:132752286:A:G	0.962667	0.933536	0.992707	0.015232
chr3:48633635:48635371:clu_47128:ENSG00000225697.12	ENSG00000225697	SLC26A6	Hospitalization	Wald ratio	chr3:48643620:T:C	0.938111	0.890923	0.987797	0.0152565
chr19:27793650:27805605:clu_26703:ENSG00000267575.6	ENSG00000267575	LINC02987	Hospitalization	Wald ratio	chr19:27909765:G:C	1.0981	1.01814	1.18435	0.0152719
chr13:52023779:52024006:clu_2752:ENSG00000253710.2	ENSG00000253710	ALG11	Critical illness	Wald ratio	chr13:51983662:GC:G	1.09498	1.01756	1.17829	0.0153039
chr6:111483665:111576362:clu_39354:ENSG00000231889.7	ENSG00000231889	TRAF3IP2-AS1	Reported infection	Wald ratio	chr6:111580567:T:C	1.0161	1.00305	1.02932	0.0154738
chr15:77998355:78001619:clu_22117:ENSG00000167202.11	ENSG00000167202	TBC1D2B	Critical illness	Wald ratio	chr15:78041630:T:C	0.838488	0.727031	0.967032	0.0154936
chr1:93325895:93339357:clu_57940:ENSG00000223745.7	ENSG00000223745	CCDC18-AS1	Critical illness	Wald ratio	chr1:93361899:A:T	0.954366	0.918942	0.991154	0.0155046
chr11:47259259:47259791:clu_8011:ENSG00000025434.18	ENSG00000025434	NR1H3	Reported infection	Wald ratio	chr11:47244920:C:G	1.04256	1.00795	1.07836	0.0155278
chr17:42114604:42114954:clu_15112:ENSG00000108773.10	ENSG00000108773	KAT2A	Critical illness	Wald ratio	chr17:42114921:A:G	0.942459	0.89827	0.988821	0.0155726
chr6:37009065:37010973:clu_38180:ENSG00000146192.14	ENSG00000146192	FGD2	Reported infection	Wald ratio	chr6:37009125:A:C	0.971475	0.948945	0.99454	0.015636
chr19:39355150:39356689:clu_27182:ENSG00000179134.15	ENSG00000179134	SAMD4B	Reported infection	Wald ratio	chr19:39370874:C:T	0.977746	0.960067	0.995752	0.0156376
chr9:136407938:136410328:clu_64122:ENSG00000165689.16	ENSG00000165689	ENTR1	Reported infection	Wald ratio	chr9:136415132:A:G	1.02822	1.00528	1.05169	0.0156411
chr5:179848066:179853197:clu_43254:ENSG00000161010.14	ENSG00000161010	MRNIP	Reported infection	Wald ratio	chr5:179853379:C:T	1.02054	1.00385	1.0375	0.0156455
chr12:50112301:50118493:clu_4608:ENSG00000178449.8	ENSG00000178449	COX14	Critical illness	Wald ratio	chr12:50117831:A:G	0.953554	0.917448	0.991082	0.0157436
chr22:45328063:45330603:clu_31053:ENSG00000100376.11	ENSG00000100376	FAM118A	Hospitalization	Wald ratio	chr22:45411657:C:G	0.973368	0.95226	0.994943	0.0158131
chr13:112875941:112881816:clu_3196:ENSG00000068650.18	ENSG00000068650	ATP11A	Hospitalization	Wald ratio	chr13:112880068:C:T	1.0467	1.00859	1.08625	0.0158679
chr11:47259979:47261241:clu_8011:ENSG00000025434.18	ENSG00000025434	NR1H3	Reported infection	Wald ratio	chr11:47241097:C:G	0.977274	0.959175	0.995714	0.0159404
chr6:25973285:25983164:clu_37381:ENSG00000112343.10	ENSG00000112343	TRIM38	Hospitalization	Wald ratio	chr6:26016234:T:C	0.912403	0.846825	0.98306	0.0160001
chr12:50768223:50780140:clu_4630:ENSG00000123268.8	ENSG00000123268	ATF1	Hospitalization	Wald ratio	chr12:50810512:T:C	0.959987	0.928613	0.992422	0.0160105
chr3:197950299:197950936:clu_50035:ENSG00000182899.14	ENSG00000182899	RPL35A	Hospitalization	Wald ratio	chr3:197147216:C:T	0.862618	0.76488	0.972845	0.0160109
chr3:9820741:9826997:clu_46143:ENSG00000214021.15	ENSG00000214021	TTLL3	Reported infection	Wald ratio	chr3:9825941:T:C	0.983112	0.969577	0.996835	0.0160321
chr4:1330003:1332757:clu_43454:ENSG00000090316.15	ENSG00000090316	MAEA	Reported infection	Inverse variance weighted	chr4:1322129:A:C,chr4:1330529:A:C	0.978705	0.961707	0.996003	0.0160405
chr17:59112345:59155131:clu_15927:ENSG00000182628.12	ENSG00000182628	SKA2	Critical illness	Wald ratio	chr17:59131391:C:T	0.887536	0.805386	0.978066	0.0160619
chr12:50112301:50118493:clu_4608:ENSG00000272368.2	ENSG00000272368		Hospitalization	Wald ratio	chr12:50120695:G:A	0.976731	0.958173	0.995648	0.0161471
chr15:89321012:89321736:clu_22450:ENSG00000140521.12	ENSG00000140521	POLG	Hospitalization	Wald ratio	chr15:89245936:A:G	1.03948	1.00719	1.0728	0.0161819
chr11:119070397:119073198:clu_10144:ENSG00000160695.14	ENSG00000160695	VPS11	Critical illness	Wald ratio	chr11:119057538:A:G	1.15875	1.02762	1.3066	0.0161892
chr3:8514995:8532737:clu_46074:ENSG00000071282.11	ENSG00000071282	LMCD1	Reported infection	Wald ratio	chr3:8514931:G:A	1.01526	1.0028	1.02788	0.0161977
chr5:134609674:134612691:clu_42274:ENSG00000152700.13	ENSG00000152700	SAR1B	Critical illness	Wald ratio	chr5:134812795:A:G	0.908333	0.839856	0.982393	0.0162097
chr6:132753949:132755843:clu_39668:ENSG00000112303.13	ENSG00000112303	VNN2	Critical illness	Wald ratio	chr6:132752994:A:G	0.931422	0.878999	0.986972	0.0162328
chr3:33132700:33134182:clu_46580:ENSG00000170275.14	ENSG00000170275	CRTAP	Hospitalization	Wald ratio	chr3:33132676:A:G	0.972155	0.950009	0.994817	0.016308
chr2:127657562:127673678:clu_52626:ENSG00000072163.19	ENSG00000072163	LIMS2	Critical illness	Wald ratio	chr2:127658282:C:T	0.924634	0.867362	0.985688	0.0163137
chr20:31863981:31864953:clu_31967:ENSG00000149599.15	ENSG00000149599	DUSP15	Reported infection	Wald ratio	chr20:32008046:G:C	1.03214	1.00583	1.05915	0.0163581
chr11:68030877:68032152:clu_8993:ENSG00000110717.12	ENSG00000110717	NDUFS8	Critical illness	Wald ratio	chr11:68029165:C:T	1.10261	1.01806	1.19418	0.0164153
chr19:58415646:58416811:clu_28703:ENSG00000171574.17	ENSG00000171574	ZNF584	Reported infection	Wald ratio	chr19:58423763:C:A	1.02164	1.00392	1.03967	0.0164487
chr19:10353929:10354042:clu_25838:ENSG00000105397.13	ENSG00000105397	TYK2	Critical illness	Wald ratio	chr19:10353864:T:C	1.07565	1.01342	1.1417	0.0164658
chr4:82426129:82426463:clu_44627:ENSG00000152795.17	ENSG00000152795	HNRNPDL	Reported infection	Wald ratio	chr4:82418504:G:T	0.962519	0.93291	0.993067	0.0165569
chr12:123499536:123520095:clu_6621:ENSG00000188026.12	ENSG00000188026	RILPL1	Critical illness	Wald ratio	chr12:123526738:T:C	1.1027	1.01795	1.19449	0.0165689
chr11:695846:698869:clu_7036:ENSG00000177042.14	ENSG00000177042	TMEM80	Reported infection	Wald ratio	chr11:688091:T:C	0.964837	0.936981	0.993521	0.0166283
chr3:58204881:58208218:clu_47729:ENSG00000163687.13	ENSG00000163687	DNASE1L3	Hospitalization	Wald ratio	chr3:58193139:T:C	0.934988	0.884933	0.987875	0.0166418
chr11:68030877:68032152:clu_8993:ENSG00000110717.12	ENSG00000110717	NDUFS8	Hospitalization	Wald ratio	chr11:68029165:C:T	1.06807	1.01199	1.12727	0.0167165
chr20:49084162:49088009:clu_32582:ENSG00000124207.16	ENSG00000124207	CSE1L	Hospitalization	Wald ratio	chr20:49084445:G:A	1.07567	1.01327	1.1419	0.0167379
chr16:2081798:2083695:clu_17612:ENSG00000103197.16	ENSG00000103197	TSC2	Hospitalization	Wald ratio	chr16:2066397:C:T	1.06529	1.01149	1.12195	0.0167496
chr16:89647331:89649351:clu_20282:ENSG00000131165.14	ENSG00000131165	CHMP1A	Reported infection	Wald ratio	chr16:89649843:C:T	0.973765	0.952783	0.995209	0.0167553
chr20:63944734:63945651:clu_33012:ENSG00000198276.15	ENSG00000198276	UCKL1	Hospitalization	Wald ratio	chr20:63945119:C:T	0.947703	0.906896	0.990345	0.0167561
chr8:73071870:73074519:clu_65542:ENSG00000164764.10	ENSG00000164764	SBSPON	Hospitalization	Wald ratio	chr8:73074588:A:G	1.07783	1.01358	1.14616	0.0168467
chr19:14396473:14397077:clu_26176:ENSG00000123146.19	ENSG00000123146	ADGRE5	Reported infection	Wald ratio	chr19:14395820:T:C	1.10399	1.01795	1.19729	0.016855
chr7:26372568:26376087:clu_34364:ENSG00000225792.1	ENSG00000225792	SNX10-AS1	Critical illness	Wald ratio	chr7:25488838:G:A	1.0996	1.01722	1.18865	0.0168684
chr9:27548666:27550650:clu_61920:ENSG00000147894.14	ENSG00000147894	C9orf72	Critical illness	Wald ratio	chr9:27548929:C:A	0.828568	0.710109	0.966787	0.0168914
chr8:73071870:73074519:clu_65542:ENSG00000164764.10	ENSG00000164764	SBSPON	Reported infection	Wald ratio	chr8:73074588:A:G	1.03675	1.0065	1.06791	0.0169135
chr9:120844899:120844993:clu_63282:ENSG00000226752.9	ENSG00000226752	CUTALP	Hospitalization	Wald ratio	chr9:120765243:C:T	1.04851	1.00854	1.09007	0.0169171
chr3:179329728:179329934:clu_49448:ENSG00000121864.9	ENSG00000121864	ZNF639	Critical illness	Wald ratio	chr3:179363007:A:C	0.872528	0.780136	0.975862	0.016948
chr1:207767823:207783292:clu_60664:ENSG00000117335.19	ENSG00000117335	CD46	Reported infection	Wald ratio	chr1:207788925:A:G	1.02285	1.00405	1.04201	0.0170042
chr4:163517476:163519334:clu_45678:ENSG00000198498.9	ENSG00000198498	TMA16	Hospitalization	Wald ratio	chr4:163529166:A:AAAT	0.919305	0.85793	0.985072	0.0170051
chr11:65581965:65583592:clu_8683:ENSG00000173442.12	ENSG00000173442	EHBP1L1	Hospitalization	Wald ratio	chr11:65583603:A:G	1.04707	1.0082	1.08744	0.0171697
chr17:16000382:16001915:clu_14118:ENSG00000011295.15	ENSG00000011295	TTC19	Critical illness	Wald ratio	chr17:16000288:A:C	0.906412	0.836034	0.982714	0.0171814
chr12:76862959:76863176:clu_5449:ENSG00000175183.9	ENSG00000175183	CSRP2	Critical illness	Wald ratio	chr12:76836339:G:GTA	0.770036	0.621073	0.954727	0.0172032
chr8:143020991:143021314:clu_66379:ENSG00000160932.10	ENSG00000160932	LY6E	Hospitalization	Wald ratio	chr8:143018261:A:G	1.05433	1.00942	1.10125	0.017224
chr11:74204445:74222312:clu_9278:ENSG00000214517.9	ENSG00000214517	PPME1	Reported infection	Wald ratio	chr11:73999556:A:G	1.04975	1.00864	1.09254	0.0172304
chr4:158870469:158879566:clu_45658:ENSG00000052795.12	ENSG00000052795	FNIP2	Critical illness	Wald ratio	chr4:158928818:T:C	0.898979	0.823537	0.981331	0.0172489
chr1:234959916:234961417:clu_61274:ENSG00000258082.1	ENSG00000258082		Reported infection	Wald ratio	chr1:234963681:A:AG	1.0308	1.00538	1.05686	0.0172709
chr1:234959916:234961417:clu_61274:ENSG00000238005.2	ENSG00000238005	LNCATV	Reported infection	Wald ratio	chr1:234963681:A:AG	1.0308	1.00538	1.05686	0.0172709
chr15:78266293:78270497:clu_22133:ENSG00000140403.12	ENSG00000140403	DNAJA4	Hospitalization	Wald ratio	chr15:78299168:T:C	1.06293	1.01084	1.11771	0.0172846
chr17:82188419:82193756:clu_17103:ENSG00000176155.18	ENSG00000176155	CCDC57	Critical illness	Wald ratio	chr17:82190517:G:A	0.892464	0.812659	0.980107	0.0172943
chr19:51969131:51974346:clu_28233:ENSG00000256683.6	ENSG00000256683	ZNF350	Reported infection	Wald ratio	chr19:51968150:A:T	1.014	1.00245	1.02569	0.0173422
chr11:70153128:70156947:clu_9079:ENSG00000131620.17	ENSG00000131620	ANO1	Critical illness	Wald ratio	chr11:70140690:C:T	0.914692	0.849908	0.984414	0.0173551
chr19:11354696:11356802:clu_25943:ENSG00000105520.10	ENSG00000105520	PLPPR2	Critical illness	Wald ratio	chr19:11355475:C:T	1.08648	1.01471	1.16333	0.0173684
chr1:228308383:228309099:clu_61108:ENSG00000154358.20	ENSG00000154358	OBSCN	Reported infection	Wald ratio	chr1:228324321:T:C	0.973468	0.952136	0.995278	0.0173744
chr22:46292328:46292791:clu_31093:ENSG00000075234.16	ENSG00000075234	TTC38	Critical illness	Wald ratio	chr22:46348034:G:A	1.08674	1.01474	1.16386	0.0173906
chr1:156199721:156199835:clu_59299:ENSG00000160785.13	ENSG00000160785	SLC25A44	Reported infection	Wald ratio	chr1:156225414:T:C	1.03768	1.00652	1.0698	0.0174226
chr1:19326623:19327227:clu_55885:ENSG00000040487.12	ENSG00000040487	SLC66A1	Critical illness	Wald ratio	chr1:19333345:A:G	1.10504	1.01768	1.19992	0.0174589
chr2:69432005:69437361:clu_51435:ENSG00000169599.12	ENSG00000169599	NFU1	Hospitalization	Wald ratio	chr2:69447806:A:G	0.939991	0.89318	0.989255	0.0175749
chr18:23532284:23533355:clu_29067:ENSG00000141458.12	ENSG00000141458	NPC1	Critical illness	Wald ratio	chr18:23529286:C:T	1.08207	1.01385	1.15488	0.0175911
chr15:31345571:31372010:clu_20612:ENSG00000169926.10	ENSG00000169926	KLF13	Critical illness	Wald ratio	chr15:31349470:G:C	1.10205	1.01705	1.19415	0.0176489
chr7:112465838:112467981:clu_36047:ENSG00000006652.13	ENSG00000006652	IFRD1	Hospitalization	Inverse variance weighted	chr7:112464727:G:A,chr7:112473591:A:G	0.937339	0.888512	0.98885	0.0177512
chr20:58673711:58691724:clu_32740:ENSG00000215440.11	ENSG00000215440	NPEPL1	Reported infection	Inverse variance weighted	chr20:58679462:C:CTT,chr20:58697666:G:A	0.9792	0.962331	0.996365	0.0177533
chr11:74852082:74906239:clu_9303:ENSG00000166435.15	ENSG00000166435	XRRA1	Critical illness	Wald ratio	chr11:74842789:T:C	1.06254	1.01055	1.1172	0.0177804
chr17:51166563:51166827:clu_15757:ENSG00000243678.11	ENSG00000243678	NME2	Critical illness	Wald ratio	chr17:51149056:A:G	0.964631	0.936318	0.993799	0.0178266
chr2:6828955:6829968:clu_50127:ENSG00000225964.5	ENSG00000225964	NRIR	Reported infection	Wald ratio	chr2:6827364:A:C	0.9699	0.945683	0.994736	0.0178328
chr20:18415449:18427067:clu_31779:ENSG00000089091.16	ENSG00000089091	DZANK1	Hospitalization	Wald ratio	chr20:18396709:A:G	0.929069	0.874186	0.987397	0.0178745
chr3:193402864:193407313:clu_49780:ENSG00000127249.14	ENSG00000127249	ATP13A4	Critical illness	Wald ratio	chr3:193404139:A:G	0.914921	0.850001	0.9848	0.0178915
chr1:9183807:9183954:clu_55408:ENSG00000234546.3	ENSG00000234546	LNCTAM34A	Hospitalization	Wald ratio	chr1:9185847:A:G	0.928899	0.873882	0.98738	0.0179006
chr4:6609298:6609798:clu_43707:ENSG00000013288.8	ENSG00000013288	MAN2B2	Critical illness	Wald ratio	chr4:6606103:C:T	1.05951	1.00998	1.11146	0.0179506
chr17:39658820:39659051:clu_14955:ENSG00000131748.15	ENSG00000131748	STARD3	Critical illness	Wald ratio	chr17:39659051:C:G	1.07136	1.01191	1.13431	0.017967
chr4:6609298:6609798:clu_43707:ENSG00000013288.8	ENSG00000013288	MAN2B2	Hospitalization	Wald ratio	chr4:6606103:C:T	1.04012	1.00677	1.07456	0.0179842
chr11:8914930:8919337:clu_7429:ENSG00000166452.11	ENSG00000166452	AKIP1	Hospitalization	Wald ratio	chr11:8917272:C:T	1.03449	1.00581	1.06398	0.0180751
chr5:65597180:65604911:clu_41253:ENSG00000113595.14	ENSG00000113595	TRIM23	Reported infection	Wald ratio	chr5:65681472:G:A	0.977907	0.959942	0.996209	0.0182015
chr4:94654640:94657427:clu_44828:ENSG00000163110.14	ENSG00000163110	PDLIM5	Hospitalization	Wald ratio	chr4:94674157:A:G	0.946931	0.905026	0.990778	0.0182184
chr6:73610547:73615315:clu_38824:ENSG00000119899.12	ENSG00000119899	SLC17A5	Hospitalization	Wald ratio	chr6:73469965:T:A	0.918596	0.856033	0.985731	0.0183099
chr7:1055483:1056104:clu_33849:ENSG00000164849.9	ENSG00000164849	GPR146	Reported infection	Wald ratio	chr7:1061797:A:G	0.985654	0.973888	0.997562	0.0183542
chr22:32368567:32370899:clu_30534:ENSG00000205853.10	ENSG00000205853	RFPL3S	Hospitalization	Wald ratio	chr22:32394823:C:T	0.93777	0.889005	0.989211	0.018369
chr2:97661946:97663452:clu_52091:ENSG00000115073.7	ENSG00000115073	ACTR1B	Hospitalization	Wald ratio	chr2:96898008:C:T	1.10298	1.01667	1.19663	0.018395
chr8:19824972:19826426:clu_64718:ENSG00000104613.11	ENSG00000104613	INTS10	Critical illness	Wald ratio	chr8:19785969:A:T	0.895353	0.816697	0.981585	0.0184651
chr15:90878976:90879444:clu_22544:ENSG00000140564.11	ENSG00000140564	FURIN	Hospitalization	Wald ratio	chr15:90879291:G:T	0.954212	0.91772	0.992155	0.0184797
chr7:17436233:17456682:clu_34206:ENSG00000236039.2	ENSG00000236039	LINC02889	Critical illness	Wald ratio	chr7:17439219:C:A	1.11827	1.01895	1.22726	0.018497
chr1:155260659:155262086:clu_59188:ENSG00000116521.10	ENSG00000116521	SCAMP3	Critical illness	Wald ratio	chr1:155258255:G:A	1.08733	1.01414	1.1658	0.0185356
chr10:16467210:16484337:clu_10834:ENSG00000165983.14	ENSG00000165983	PTER	Reported infection	Wald ratio	chr10:16467520:A:G	0.976219	0.956857	0.995974	0.018539
chr21:36041888:36043782:clu_33340:ENSG00000185917.13	ENSG00000185917	SETD4	Reported infection	Wald ratio	chr21:36044410:T:C	1.01692	1.00281	1.03122	0.0185493
chr11:67438501:67438632:clu_8946:ENSG00000172725.13	ENSG00000172725	CORO1B	Critical illness	Wald ratio	chr11:67438507:A:G	1.11016	1.01765	1.21109	0.0185739
chr4:1000064:1000612:clu_43420:ENSG00000127415.12	ENSG00000127415	IDUA	Reported infection	Wald ratio	chr4:1006350:G:C	1.12838	1.02042	1.24777	0.0185764
chr5:477849:479782:clu_40435:ENSG00000225138.7	ENSG00000225138	SLC9A3-AS1	Hospitalization	Wald ratio	chr5:477853:A:G	0.959024	0.926177	0.993036	0.0186228
chr16:1240999:1256516:clu_17471:ENSG00000172236.16	ENSG00000172236	TPSAB1	Hospitalization	Inverse variance weighted	chr16:1208836:A:G,chr16:1257295:T:C	1.02061	1.00341	1.03809	0.0186317
chr16:1240999:1256516:clu_17471:ENSG00000095917.13	ENSG00000095917	TPSD1	Hospitalization	Inverse variance weighted	chr16:1208836:A:G,chr16:1257295:T:C	1.02061	1.00341	1.03809	0.0186317
chr9:35829955:35841134:clu_62131:ENSG00000137103.16	ENSG00000137103	TMEM8B	Hospitalization	Wald ratio	chr9:35806834:A:C	1.09423	1.01511	1.17951	0.0186925
chr5:179848066:179853197:clu_43254:ENSG00000161010.14	ENSG00000161010	MRNIP	Critical illness	Wald ratio	chr5:179853379:C:T	1.08211	1.01323	1.15568	0.0186927
chr16:30001530:30002436:clu_18761:ENSG00000169592.14	ENSG00000169592	INO80E	Reported infection	Wald ratio	chr16:29983601:T:C	0.739929	0.575546	0.951262	0.0187853
chr19:10339245:10339539:clu_25843:ENSG00000076662.9	ENSG00000076662	ICAM3	Reported infection	Wald ratio	chr19:10337094:G:T	1.03382	1.00553	1.0629	0.0187944
chr19:52297223:52297790:clu_28250:ENSG00000198464.13	ENSG00000198464	ZNF480	Reported infection	Inverse variance weighted	chr19:52297750:G:GCGTGTGGGGAGGTGA,chr19:52300416:C:CTG	0.985849	0.974192	0.997645	0.0188548
chr3:48298523:48301353:clu_47060:ENSG00000172113.8	ENSG00000172113	NME6	Hospitalization	Wald ratio	chr3:48291852:C:T	0.91772	0.854245	0.985912	0.0188776
chr12:9311642:9311731:clu_3773:ENSG00000111788.10	ENSG00000111788		Critical illness	Wald ratio	chr12:9280254:G:A	1.04805	1.00778	1.08992	0.0189017
chr3:195663767:195664086:clu_49851:ENSG00000215837.7	ENSG00000215837	SDHAP2	Reported infection	Inverse variance weighted	chr3:195610327:C:T,chr3:196025607:T:C	0.988409	0.978833	0.99808	0.0189312
chr12:15111417:15119115:clu_3957:ENSG00000134533.6	ENSG00000134533	RERG	Hospitalization	Wald ratio	chr12:15117047:C:T	1.04661	1.00752	1.08721	0.0189976
chr5:179833437:179833587:clu_43244:ENSG00000161011.19	ENSG00000161011	SQSTM1	Hospitalization	Wald ratio	chr5:179833494:A:G	1.08618	1.01365	1.16389	0.0190458
chr13:20729216:20757455:clu_2118:ENSG00000150456.10	ENSG00000150456	EEF1AKMT1	Critical illness	Wald ratio	chr13:20719055:T:A	0.88589	0.800533	0.980347	0.0190813
chr19:54200893:54201160:clu_28395:ENSG00000170889.13	ENSG00000170889	RPS9	Hospitalization	Wald ratio	chr19:54200892:C:A	0.979762	0.963153	0.996658	0.0190944
chr11:64741079:64741439:clu_8555:ENSG00000068831.18	ENSG00000068831	RASGRP2	Critical illness	Wald ratio	chr11:64739844:A:G	1.04258	1.00684	1.07959	0.0191267
chr22:28695873:28699838:clu_30294:ENSG00000183765.20	ENSG00000183765	CHEK2	Hospitalization	Wald ratio	chr22:29006551:C:T	0.924055	0.86497	0.987175	0.0191378
chr4:1330003:1332757:clu_43454:ENSG00000090316.15	ENSG00000090316	MAEA	Hospitalization	Inverse variance weighted	chr4:1322129:A:C,chr4:1330529:A:C	0.965532	0.937605	0.994291	0.0191644
chr20:25300884:25303550:clu_31890:ENSG00000100997.18	ENSG00000100997	ABHD12	Reported infection	Wald ratio	chr20:25302331:T:C	0.970287	0.946094	0.995098	0.0192112
chr16:14644609:14649804:clu_18097:ENSG00000103429.10	ENSG00000103429	BFAR	Critical illness	Wald ratio	chr16:14648543:G:T	0.950727	0.911333	0.991823	0.0192714
chr14:101762970:101765154:clu_24565:ENSG00000078304.19	ENSG00000078304	PPP2R5C	Hospitalization	Wald ratio	chr14:101717022:C:T	0.907609	0.836822	0.984384	0.019291
chr1:1642508:1645126:clu_55059:ENSG00000248333.8	ENSG00000248333	CDK11B	Hospitalization	Inverse variance weighted	chr1:1616717:A:G,chr1:1627156:A:G	1.02738	1.00439	1.0509	0.0193124
chr3:46671768:46671884:clu_46947:ENSG00000178038.16	ENSG00000178038	ALS2CL	Critical illness	Wald ratio	chr3:46673006:A:G	0.885607	0.799787	0.980635	0.0194924
chr3:122416250:122420986:clu_48394:ENSG00000272758.5	ENSG00000272758	WDR5B-DT	Reported infection	Wald ratio	chr3:122422288:T:C	0.976349	0.956923	0.99617	0.0195869
chr3:17042949:17067956:clu_46427:ENSG00000154822.17	ENSG00000154822	PLCL2	Reported infection	Wald ratio	chr3:17018930:T:G	0.965827	0.938034	0.994443	0.0195942
chr17:68125480:68125585:clu_16273:ENSG00000237854.3	ENSG00000237854	LINC00674	Critical illness	Wald ratio	chr17:68129367:A:T	0.918276	0.854822	0.986441	0.0196149
chr11:43754121:43798320:clu_7889:ENSG00000149084.12	ENSG00000149084	HSD17B12	Reported infection	Wald ratio	chr11:43792226:G:T	0.971715	0.948576	0.995418	0.0196265
chr3:48693179:48695090:clu_47142:ENSG00000068745.14	ENSG00000068745	IP6K2	Hospitalization	Wald ratio	chr3:48658401:C:T	0.938506	0.889778	0.989903	0.0196469
chr2:238182186:238184020:clu_54654:ENSG00000132323.8	ENSG00000132323	ILKAP	Hospitalization	Wald ratio	chr2:238169210:C:T	1.20985	1.03091	1.41985	0.0196634
chr4:4237077:4237827:clu_43643:ENSG00000132406.11	ENSG00000132406	TMEM128	Critical illness	Wald ratio	chr4:4238900:G:A	1.24895	1.03606	1.50559	0.0197291
chr11:7882933:7905603:clu_7392:ENSG00000254951.7	ENSG00000254951		Reported infection	Wald ratio	chr11:7881589:G:A	1.0259	1.00408	1.0482	0.0197332
chr8:51827361:51831444:clu_65275:ENSG00000168300.13	ENSG00000168300	PCMTD1	Hospitalization	Wald ratio	chr8:51820780:AT:A	1.11848	1.01799	1.22888	0.01974
chr2:241756014:241765160:clu_54830:ENSG00000180902.17	ENSG00000180902	D2HGDH	Hospitalization	Wald ratio	chr2:241768223:A:G	1.02631	1.00414	1.04898	0.0197683
chr1:205598649:205616478:clu_60544:ENSG00000158711.13	ENSG00000158711	ELK4	Hospitalization	Wald ratio	chr1:205611188:C:T	0.941182	0.894405	0.990405	0.019772
chr3:8514995:8532737:clu_46074:ENSG00000071282.11	ENSG00000071282	LMCD1	Critical illness	Wald ratio	chr3:8514931:G:A	1.04711	1.00734	1.08846	0.0198046
chr12:10087821:10089124:clu_3825:ENSG00000150048.10	ENSG00000150048	CLEC1A	Critical illness	Wald ratio	chr12:10083769:A:G	0.886439	0.800936	0.98107	0.0198458
chr10:102727157:102728431:clu_12533:ENSG00000156398.12	ENSG00000156398	SFXN2	Hospitalization	Wald ratio	chr10:102727625:T:C	1.03313	1.00517	1.06187	0.0199058
chr7:135398226:135410515:clu_36380:ENSG00000080802.18	ENSG00000080802	CNOT4	Hospitalization	Wald ratio	chr7:135410510:T:C	0.939024	0.890579	0.990104	0.0199132
chr7:65761748:65762947:clu_34925:ENSG00000228409.6	ENSG00000228409	CCT6P1	Reported infection	Wald ratio	chr7:65804240:A:G	1.01948	1.00305	1.03618	0.0199164
chr4:128122188:128122482:clu_45288:ENSG00000138709.17	ENSG00000138709	LARP1B	Reported infection	Wald ratio	chr4:128027445:A:G	0.959317	0.92635	0.993458	0.0199204
chr15:41525148:41526898:clu_20881:ENSG00000103932.11	ENSG00000103932	RPAP1	Reported infection	Wald ratio	chr15:41525169:G:A	0.969837	0.945145	0.995173	0.0199264
chr19:54576109:54577465:clu_28435:ENSG00000104974.11	ENSG00000104974	LILRA1	Hospitalization	Wald ratio	chr19:54588951:T:C	1.04719	1.00729	1.08867	0.0199894
chr19:54576109:54577465:clu_28435:ENSG00000239998.5	ENSG00000239998	LILRA2	Hospitalization	Wald ratio	chr19:54588951:T:C	1.04719	1.00729	1.08867	0.0199894
chr19:45617697:45618822:clu_27633:ENSG00000125746.16	ENSG00000125746	EML2	Critical illness	Wald ratio	chr19:45621857:G:A	0.92487	0.865959	0.987789	0.020027
chr1:3524246:3524385:clu_55212:ENSG00000162591.15	ENSG00000162591	MEGF6	Reported infection	Wald ratio	chr1:3524379:C:A	0.977059	0.958132	0.99636	0.0200543
chr12:55834726:55834851:clu_4882:ENSG00000182796.13	ENSG00000182796	TMEM198B	Critical illness	Wald ratio	chr12:55834720:G:C	0.919922	0.857427	0.986972	0.0200565
chr14:92732815:92748489:clu_24383:ENSG00000100600.14	ENSG00000100600	LGMN	Critical illness	Wald ratio	chr14:92740960:T:G	0.959853	0.927261	0.993592	0.0200872
chr3:46671768:46671884:clu_46947:ENSG00000178038.16	ENSG00000178038	ALS2CL	Hospitalization	Wald ratio	chr3:46673006:A:G	0.920138	0.857743	0.987073	0.0201711
chr6:34654779:34696446:clu_38050:ENSG00000196821.9	ENSG00000196821	ILRUN	Hospitalization	Wald ratio	chr6:34687223:T:C	1.03463	1.00531	1.06481	0.020284
chr5:132449689:132486192:clu_42213:ENSG00000197536.11	ENSG00000197536	IRF1-AS1	Reported infection	Wald ratio	chr5:132478572:C:T	0.979175	0.961924	0.996735	0.0203074
chr9:112875929:112877119:clu_63132:ENSG00000148158.16	ENSG00000148158	SNX30	Critical illness	Wald ratio	chr9:112863419:T:C	1.1162	1.01723	1.2248	0.0203084
chr19:49335575:49335714:clu_27955:ENSG00000104894.11	ENSG00000104894	CD37	Reported infection	Wald ratio	chr19:49404578:T:C	0.981078	0.965371	0.99704	0.0203445
chr7:1438991:1439925:clu_33858:ENSG00000164877.18	ENSG00000164877	MICALL2	Reported infection	Wald ratio	chr7:1438771:A:G	1.02731	1.00419	1.05096	0.0203524
chr5:34757598:34795939:clu_40801:ENSG00000039560.13	ENSG00000039560	RAI14	Reported infection	Wald ratio	chr5:34398425:A:G	0.948271	0.906643	0.99181	0.0203935
chr15:35220582:35373521:clu_20705:ENSG00000134146.11	ENSG00000134146	DPH6	Reported infection	Wald ratio	chr15:35259547:C:G	0.961829	0.930697	0.994003	0.0204344
chr17:44322552:44322808:clu_15345:ENSG00000013306.15	ENSG00000013306	SLC25A39	Reported infection	Wald ratio	chr17:44321434:A:G	0.956579	0.921341	0.993165	0.0204431
chr15:52582307:52584745:clu_21388:ENSG00000128989.10	ENSG00000128989	ARPP19	Critical illness	Wald ratio	chr15:53149732:C:T	0.749109	0.586684	0.956502	0.0205251
chr11:93479284:93499276:clu_9584:ENSG00000166002.6	ENSG00000166002	SMCO4	Critical illness	Wald ratio	chr11:93479291:C:T	0.958635	0.924973	0.993522	0.0205412
chr12:55997723:56002212:clu_4902:ENSG00000139531.12	ENSG00000139531	SUOX	Hospitalization	Wald ratio	chr12:55991020:A:G	0.938401	0.889245	0.990274	0.0205582
chr7:77003449:77004218:clu_35235:ENSG00000186704.9	ENSG00000186704	DTX2P1	Critical illness	Wald ratio	chr7:76499368:G:A	0.969173	0.943815	0.995211	0.0206219
chr14:70342729:70353136:clu_23889:ENSG00000133983.14	ENSG00000133983	COX16	Reported infection	Inverse variance weighted	chr14:70346803:T:C,chr14:70354447:A:G	0.990461	0.982453	0.998533	0.0206474
chr14:58543967:58547781:clu_23655:ENSG00000100578.14	ENSG00000100578	KIAA0586	Critical illness	Wald ratio	chr14:58543931:C:T	0.951038	0.911418	0.992381	0.0207641
chr9:35786775:35790156:clu_62111:ENSG00000227388.2	ENSG00000227388		Critical illness	Wald ratio	chr9:35789723:C:T	0.9371	0.886892	0.990152	0.0207652
chr5:178231866:178232492:clu_43191:ENSG00000175309.14	ENSG00000175309	PHYKPL	Reported infection	Wald ratio	chr5:178231895:C:A	1.0192	1.00289	1.03577	0.0208307
chr9:35684807:35685064:clu_62095:ENSG00000198467.13	ENSG00000198467	TPM2	Critical illness	Wald ratio	chr9:35689952:T:A	0.904803	0.831196	0.984929	0.0208473
chr3:62277679:62281563:clu_47779:ENSG00000144724.19	ENSG00000144724	PTPRG	Reported infection	Wald ratio	chr3:62280810:A:G	1.03759	1.00561	1.07059	0.0208864
chr17:30732123:30743301:clu_14615:ENSG00000264538.6	ENSG00000264538	SUZ12P1	Critical illness	Wald ratio	chr17:30729694:T:TGGG	0.951037	0.911361	0.99244	0.0209446
chr9:87967659:87969194:clu_62609:ENSG00000156345.17	ENSG00000156345	CDK20	Reported infection	Inverse variance weighted	chr9:87950227:C:G,chr9:87951754:G:C	0.976007	0.956083	0.996346	0.0210104
chr22:45330756:45332425:clu_31053:ENSG00000100376.11	ENSG00000100376	FAM118A	Hospitalization	Wald ratio	chr22:45325403:C:T	1.05314	1.00783	1.1005	0.0210262
chr19:21143643:21166335:clu_26658:ENSG00000196705.8	ENSG00000196705	ZNF431	Critical illness	Wald ratio	chr19:21151200:T:C	1.10551	1.01522	1.20384	0.0210351
chr6:33728300:33735278:clu_38030:ENSG00000161896.11	ENSG00000161896	IP6K3	Hospitalization	Wald ratio	chr6:33726914:A:G	0.924911	0.865564	0.988328	0.021057
chr7:100859569:100859885:clu_35786:ENSG00000146828.17	ENSG00000146828	SLC12A9	Reported infection	Wald ratio	chr7:100918435:T:C	0.977681	0.959102	0.99662	0.0211173
chr11:62611344:62611425:clu_8361:ENSG00000149499.11	ENSG00000149499	EML3	Hospitalization	Wald ratio	chr11:62611188:A:G	1.0398	1.00587	1.07487	0.0211223
chr11:62613871:62614258:clu_8358:ENSG00000149489.8	ENSG00000149489	ROM1	Hospitalization	Wald ratio	chr11:62611188:A:G	1.05624	1.00824	1.10652	0.0211223
chr12:47206069:47206511:clu_4374:ENSG00000247774.6	ENSG00000247774	PCED1B-AS1	Reported infection	Wald ratio	chr12:47204280:TTATATG:T	0.977161	0.958153	0.996545	0.0211522
chr10:80420645:80422417:clu_11934:ENSG00000122378.13	ENSG00000122378	PRXL2A	Critical illness	Wald ratio	chr10:80421678:T:C	1.09563	1.01375	1.18413	0.0211977
chr22:31275308:31276789:clu_30482:ENSG00000182541.17	ENSG00000182541	LIMK2	Critical illness	Wald ratio	chr22:31162563:T:C	0.938	0.888273	0.990512	0.0212798
chr2:86815718:86844922:clu_51848:ENSG00000172116.21	ENSG00000172116	CD8B	Critical illness	Wald ratio	chr2:86846620:G:A	1.10506	1.01494	1.20318	0.0213619
chr12:54183959:54187819:clu_4813:ENSG00000123415.15	ENSG00000123415	SMUG1	Critical illness	Wald ratio	chr12:54187830:C:T	1.08885	1.01267	1.17075	0.0214393
chr14:23990359:23995032:clu_23011:ENSG00000187630.15	ENSG00000187630	DHRS4L2	Reported infection	Wald ratio	chr14:23993504:G:A	0.954014	0.916486	0.993078	0.0214945
chr12:109561104:109561243:clu_6042:ENSG00000139428.11	ENSG00000139428	MMAB	Reported infection	Wald ratio	chr12:109561243:T:C	0.983741	0.970072	0.997604	0.0216764
chr18:11893576:11895185:clu_28930:ENSG00000154889.16	ENSG00000154889	MPPE1	Critical illness	Wald ratio	chr18:11895965:A:C	0.937648	0.887499	0.990632	0.0216996
chr19:16129604:16129878:clu_26273:ENSG00000167461.11	ENSG00000167461	RAB8A	Reported infection	Wald ratio	chr19:16106668:T:G	0.944199	0.898987	0.991685	0.0218203
chr19:54200893:54201160:clu_28395:ENSG00000170889.13	ENSG00000170889	RPS9	Reported infection	Wald ratio	chr19:54200892:C:A	0.991865	0.984961	0.998818	0.0219081
chr10:45425132:45428559:clu_11242:ENSG00000012779.10	ENSG00000012779	ALOX5	Critical illness	Wald ratio	chr10:45428575:A:G	1.08011	1.01114	1.15379	0.0220824
chr19:54221379:54221618:clu_28399:ENSG00000204577.11	ENSG00000204577	LILRB3	Reported infection	Inverse variance weighted	chr19:54218406:G:A,chr19:54244919:G:T	1.01935	1.00275	1.03621	0.0221205
chr18:333143:334742:clu_28748:ENSG00000158270.11	ENSG00000158270	COLEC12	Critical illness	Wald ratio	chr18:334742:T:C	0.965921	0.937653	0.995041	0.0221372
chr17:5434966:5438123:clu_13632:ENSG00000108561.8	ENSG00000108561	C1QBP	Hospitalization	Inverse variance weighted	chr17:5266963:G:A,chr17:5419886:G:T	1.03439	1.00485	1.06479	0.0221842
chr2:237769818:237769943:clu_54636:ENSG00000124831.18	ENSG00000124831	LRRFIP1	Reported infection	Wald ratio	chr2:237748293:G:A	1.04191	1.00589	1.07923	0.0222017
chr3:108214021:108215278:clu_48130:ENSG00000114446.4	ENSG00000114446	IFT57	Hospitalization	Wald ratio	chr3:108203015:C:T	1.05277	1.00737	1.10021	0.0222222
chr10:100983817:100986749:clu_12425:ENSG00000055950.16	ENSG00000055950	MRPL43	Reported infection	Wald ratio	chr10:100986746:T:C	0.992421	0.98597	0.998914	0.0222282
chr16:2037600:2037757:clu_17610:ENSG00000065054.13	ENSG00000065054	SLC9A3R2	Critical illness	Wald ratio	chr16:2037784:C:T	1.0288	1.00406	1.05415	0.0222324
chr10:120880562:120880826:clu_12863:ENSG00000120008.15	ENSG00000120008	WDR11	Hospitalization	Wald ratio	chr10:120896460:CTA:C	0.94814	0.905777	0.992485	0.0224048
chr17:18532597:18532712:clu_14292:ENSG00000273018.5	ENSG00000273018	FAM106A	Hospitalization	Wald ratio	chr17:18572316:C:T	0.962963	0.932254	0.994683	0.0224665
chr13:109164091:109166636:clu_3127:ENSG00000236242.1	ENSG00000236242	MYO16-AS1	Hospitalization	Wald ratio	chr13:109164117:A:G	1.0302	1.00421	1.05687	0.0224863
chr16:69978003:69978077:clu_19674:ENSG00000226232.8	ENSG00000226232	NPIPB14P	Hospitalization	Wald ratio	chr16:70048728:T:G	1.15121	1.02006	1.29923	0.0224989
chr1:2394728:2395784:clu_55137:ENSG00000157916.19	ENSG00000157916	RER1	Critical illness	Wald ratio	chr1:2394570:A:G	1.03412	1.00474	1.06436	0.0225223
chr14:103700727:103701201:clu_24651:ENSG00000126214.21	ENSG00000126214	KLC1	Hospitalization	Wald ratio	chr14:103699416:A:G	1.03932	1.00545	1.07433	0.0225253
chr15:89316827:89318541:clu_22455:ENSG00000140521.12	ENSG00000140521	POLG	Hospitalization	Wald ratio	chr15:89304504:T:C	0.954435	0.916946	0.993457	0.0225456
chr2:55177781:55181570:clu_51163:ENSG00000162994.15	ENSG00000162994	CLHC1	Critical illness	Wald ratio	chr2:55180508:T:A	0.918123	0.853142	0.988053	0.022555
chr7:1160623:1162962:clu_33856:ENSG00000229043.2	ENSG00000229043	ZFAND2A-DT	Hospitalization	Wald ratio	chr7:1157996:C:A	0.972853	0.950104	0.996147	0.0226215
chr2:27132923:27133117:clu_50561:ENSG00000138073.13	ENSG00000138073	PREB	Critical illness	Wald ratio	chr2:27133123:T:G	0.916428	0.85014	0.987884	0.022716
chr18:5239049:5240648:clu_28832:ENSG00000263753.6	ENSG00000263753	LINC00667	Reported infection	Wald ratio	chr18:5247374:C:CT	1.05601	1.00763	1.10672	0.0227538
chr18:49391645:49393645:clu_29383:ENSG00000141627.13	ENSG00000141627	DYM	Critical illness	Wald ratio	chr18:49410719:C:T	1.10085	1.01346	1.19577	0.0228011
chr1:39570002:39571097:clu_56726:ENSG00000090621.13	ENSG00000090621	PABPC4	Critical illness	Wald ratio	chr1:39570256:T:G	1.15262	1.01994	1.30255	0.02282
chr17:75237796:75237982:clu_16479:ENSG00000125447.16	ENSG00000125447	GGA3	Reported infection	Wald ratio	chr17:75265334:C:G	0.982199	0.967123	0.997511	0.0228633
chr20:41352220:41352338:clu_32342:ENSG00000132793.11	ENSG00000132793	LPIN3	Critical illness	Wald ratio	chr20:41339864:A:G	0.928369	0.870801	0.989743	0.0228686
chr17:5391662:5394891:clu_13624:ENSG00000108559.11	ENSG00000108559	NUP88	Hospitalization	Wald ratio	chr17:5420311:G:A	0.939773	0.890809	0.991428	0.0228866
chr19:52618765:52618936:clu_28280:ENSG00000167766.18	ENSG00000167766	ZNF83	Reported infection	Wald ratio	chr19:52618505:A:G	1.03378	1.00461	1.0638	0.0229014
chr22:30287560:30289385:clu_30382:ENSG00000239282.7	ENSG00000239282	CASTOR1	Critical illness	Wald ratio	chr22:30303139:G:C	0.936155	0.884408	0.99093	0.0229659
chr22:30287560:30289385:clu_30382:ENSG00000099992.15	ENSG00000099992	TBC1D10A	Critical illness	Wald ratio	chr22:30303139:G:C	0.936155	0.884408	0.99093	0.0229659
chr1:235980653:235981611:clu_61315:ENSG00000116962.14	ENSG00000116962	NID1	Reported infection	Wald ratio	chr1:235983629:C:T	0.970879	0.946442	0.995947	0.0230761
chr19:54239951:54240274:clu_28400:ENSG00000244482.10	ENSG00000244482	LILRA6	Hospitalization	Wald ratio	chr19:54219677:T:C	1.03185	1.00432	1.06014	0.0230768
chr17:37579434:37584648:clu_14844:ENSG00000275066.4	ENSG00000275066	SYNRG	Hospitalization	Wald ratio	chr17:37598629:A:G	0.944912	0.899807	0.992277	0.0231696
chr17:44176642:44181623:clu_15319:ENSG00000267080.5	ENSG00000267080	ASB16-AS1	Critical illness	Wald ratio	chr17:44173727:C:T	0.955276	0.918267	0.993777	0.0232319
chr1:17348048:17354533:clu_55810:ENSG00000159339.13	ENSG00000159339	PADI4	Reported infection	Wald ratio	chr1:17316559:A:G	0.985232	0.972648	0.997978	0.023293
chr5:151020741:151025340:clu_42747:ENSG00000211445.11	ENSG00000211445	GPX3	Reported infection	Wald ratio	chr5:151021040:A:G	0.985858	0.97379	0.998075	0.0234152
chr4:119217673:119220116:clu_45125:ENSG00000145390.11	ENSG00000145390	USP53	Critical illness	Wald ratio	chr4:119214746:G:A	0.905088	0.830304	0.986608	0.0234278
chr2:219374342:219374855:clu_54247:ENSG00000123992.18	ENSG00000123992	DNPEP	Hospitalization	Wald ratio	chr2:219377904:T:C	1.07328	1.00959	1.141	0.0234742
chr1:244835756:244842195:clu_61443:ENSG00000203667.9	ENSG00000203667	COX20	Critical illness	Wald ratio	chr1:244842071:G:A	1.05929	1.00779	1.11342	0.0235094
chr3:108214021:108215278:clu_48130:ENSG00000114446.4	ENSG00000114446	IFT57	Critical illness	Wald ratio	chr3:108203015:C:T	1.07739	1.01006	1.1492	0.0235669
chr11:614037:614476:clu_7025:ENSG00000185507.19	ENSG00000185507	IRF7	Critical illness	Wald ratio	chr11:612355:C:T	1.08182	1.01059	1.15807	0.0236284
chr19:44905923:44906602:clu_27557:ENSG00000130203.9	ENSG00000130203	APOE	Reported infection	Wald ratio	chr19:44905910:G:C	0.961839	0.929964	0.994806	0.0236483
chr16:18830369:18832940:clu_18258:ENSG00000157106.16	ENSG00000157106	SMG1	Reported infection	Wald ratio	chr16:18845791:C:A	1.03232	1.00426	1.06117	0.0236794
chr11:65043164:65044225:clu_8634:ENSG00000168061.14	ENSG00000168061	SAC3D1	Hospitalization	Wald ratio	chr11:64752783:G:C	1.07346	1.00948	1.14149	0.0237563
chr21:33432802:33439214:clu_33281:ENSG00000142188.16	ENSG00000142188	TMEM50B	Critical illness	Wald ratio	chr21:33448824:T:C	0.945558	0.900748	0.992597	0.023825
chr7:35694627:35694801:clu_34544:ENSG00000122557.9	ENSG00000122557	HERPUD2	Critical illness	Wald ratio	chr7:35668069:G:GCTAGAAATC	1.05972	1.00772	1.1144	0.0238479
chr2:98568668:98572815:clu_52131:ENSG00000040933.15	ENSG00000040933	INPP4A	Hospitalization	Wald ratio	chr2:98533483:A:G	1.06784	1.00873	1.1304	0.02387
chr5:39418345:39424804:clu_40968:ENSG00000153071.14	ENSG00000153071	DAB2	Reported infection	Wald ratio	chr5:39432771:A:C	0.955137	0.917843	0.993947	0.0238995
chr8:6459402:6477594:clu_64496:ENSG00000147316.12	ENSG00000147316	MCPH1	Hospitalization	Wald ratio	chr8:6459385:C:G	0.90661	0.832659	0.98713	0.0239241
chr12:132676204:132676546:clu_6842:ENSG00000177084.16	ENSG00000177084	POLE	Hospitalization	Wald ratio	chr12:132636864:T:C	0.957248	0.921629	0.994244	0.0239259
chr22:40779125:40819195:clu_30853:ENSG00000100372.14	ENSG00000100372	SLC25A17	Reported infection	Wald ratio	chr22:40724209:T:A	0.945559	0.900699	0.992654	0.0239918
chr12:48119406:48122767:clu_4420:ENSG00000152556.15	ENSG00000152556	PFKM	Hospitalization	Wald ratio	chr12:47969743:C:CAT	0.911881	0.841683	0.987934	0.0240093
chr19:35023547:35023697:clu_26826:ENSG00000089351.14	ENSG00000089351	GRAMD1A	Hospitalization	Wald ratio	chr19:35023675:A:G	1.03655	1.00473	1.06938	0.0240303
chr5:132449689:132486192:clu_42213:ENSG00000197536.11	ENSG00000197536	IRF1-AS1	Critical illness	Wald ratio	chr5:132478572:C:T	0.938388	0.887955	0.991684	0.0240554
chr1:155062117:155062245:clu_59140:ENSG00000143537.13	ENSG00000143537	ADAM15	Critical illness	Wald ratio	chr1:155062156:G:C	0.955423	0.918316	0.99403	0.0240556
chr22:23958701:23960294:clu_30156:ENSG00000133433.10	ENSG00000133433	GSTT2B	Reported infection	Wald ratio	chr22:23924891:A:AC	1.01398	1.00182	1.02629	0.0241025
chr4:991940:1000612:clu_43420:ENSG00000127415.12	ENSG00000127415	IDUA	Reported infection	Wald ratio	chr4:991939:G:A	0.990971	0.98319	0.998812	0.0241038
chr10:80420645:80422417:clu_11934:ENSG00000122378.13	ENSG00000122378	PRXL2A	Hospitalization	Wald ratio	chr10:80421678:T:C	1.06261	1.00795	1.12023	0.0242093
chr8:1762928:1764301:clu_64463:ENSG00000253982.1	ENSG00000253982	CLN8-AS1	Critical illness	Wald ratio	chr8:1753432:C:A	1.13978	1.01717	1.27716	0.0242455
chr12:991322:1027748:clu_3378:ENSG00000082805.19	ENSG00000082805	ERC1	Critical illness	Wald ratio	chr12:1050990:C:T	0.922971	0.860797	0.989637	0.0242761
chr11:408206:414823:clu_6960:ENSG00000185187.12	ENSG00000185187	SIGIRR	Hospitalization	Wald ratio	chr11:409815:A:G	1.08222	1.01031	1.15924	0.0242977
chr2:172464574:172495375:clu_53280:ENSG00000232788.1	ENSG00000232788	ITGA6-AS1	Critical illness	Wald ratio	chr2:172465821:G:T	0.895262	0.813083	0.985747	0.0243108
chr2:172464574:172495375:clu_53280:ENSG00000225205.5	ENSG00000225205	PDK1-AS1	Critical illness	Wald ratio	chr2:172465821:G:T	0.895262	0.813083	0.985747	0.0243108
chr10:104278116:104297578:clu_12623:ENSG00000065621.14	ENSG00000065621	GSTO2	Reported infection	Wald ratio	chr10:104265500:T:G	1.02403	1.00307	1.04543	0.0243971
chr8:6459402:6477594:clu_64496:ENSG00000147316.12	ENSG00000147316	MCPH1	Reported infection	Wald ratio	chr8:6459385:C:G	0.952271	0.912568	0.993701	0.0244005
chr15:78937423:78937686:clu_22171:ENSG00000103811.15	ENSG00000103811	CTSH	Critical illness	Wald ratio	chr15:78942128:C:T	1.07258	1.00909	1.14006	0.0244197
chr19:54666436:54666697:clu_28449:ENSG00000186818.12	ENSG00000186818	LILRB4	Critical illness	Wald ratio	chr19:54666689:T:C	1.08053	1.00998	1.156	0.0245676
chr6:116752695:116761977:clu_39410:ENSG00000153975.9	ENSG00000153975	ZUP1	Hospitalization	Wald ratio	chr6:116744365:G:A	0.907633	0.834081	0.98767	0.0245959
chr1:177968039:177971396:clu_59942:ENSG00000242193.10	ENSG00000242193	CRYZL2P	Hospitalization	Wald ratio	chr1:177974609:CA:C	0.934133	0.880249	0.991316	0.0245969
chr1:177968039:177971396:clu_59942:ENSG00000120341.18	ENSG00000120341	SEC16B	Hospitalization	Wald ratio	chr1:177974609:CA:C	0.934133	0.880249	0.991316	0.0245969
chr19:55093233:55094345:clu_28496:ENSG00000125503.12	ENSG00000125503	PPP1R12C	Reported infection	Wald ratio	chr19:55107624:T:G	1.02486	1.00313	1.04705	0.0246986
chr19:54239951:54240274:clu_28400:ENSG00000244482.10	ENSG00000244482	LILRA6	Reported infection	Wald ratio	chr19:54219677:T:C	1.01253	1.00158	1.02359	0.0247346
chr19:52297223:52297790:clu_28250:ENSG00000198464.13	ENSG00000198464	ZNF480	Critical illness	Inverse variance weighted	chr19:52297750:G:GCGTGTGGGGAGGTGA,chr19:52300416:C:CTG	0.961523	0.929152	0.995023	0.0247347
chr15:31345571:31372010:clu_20612:ENSG00000169926.10	ENSG00000169926	KLF13	Hospitalization	Wald ratio	chr15:31349470:G:C	1.06537	1.00804	1.12596	0.024858
chr22:38961681:38962098:clu_30779:ENSG00000128383.12	ENSG00000128383	APOBEC3A	Reported infection	Wald ratio	chr22:38963512:T:C	1.04025	1.00497	1.07676	0.0249703
chr19:10177367:10180350:clu_25816:ENSG00000130816.14	ENSG00000130816	DNMT1	Critical illness	Wald ratio	chr19:10156401:C:T	0.920475	0.856148	0.989635	0.0249725
chr14:99481614:99492626:clu_24502:ENSG00000090061.17	ENSG00000090061	CCNK	Critical illness	Wald ratio	chr14:99481613:T:C	0.801236	0.660116	0.972525	0.0249739
chr9:37784063:37784721:clu_62193:ENSG00000107371.12	ENSG00000107371	EXOSC3	Critical illness	Wald ratio	chr9:37844243:A:G	0.938457	0.887762	0.992048	0.024978
chr10:42487126:42492080:clu_11186:ENSG00000185904.11	ENSG00000185904	LINC00839	Hospitalization	Wald ratio	chr10:42345708:G:C	1.08658	1.01048	1.1684	0.0250036
chr5:115842106:115866670:clu_42017:ENSG00000177879.15	ENSG00000177879	AP3S1	Hospitalization	Wald ratio	chr5:115852617:C:T	0.944297	0.898122	0.992846	0.0250498
chr17:80088189:80089764:clu_16850:ENSG00000141519.14	ENSG00000141519	CCDC40	Reported infection	Wald ratio	chr17:80087228:T:C	1.03833	1.00471	1.07307	0.0251099
chr16:24172361:24174518:clu_18509:ENSG00000166501.12	ENSG00000166501	PRKCB	Reported infection	Wald ratio	chr16:24149224:C:T	0.967826	0.940521	0.995924	0.0251102
chr20:64060135:64062430:clu_33036:ENSG00000237371.1	ENSG00000237371		Critical illness	Wald ratio	chr20:64059960:G:A	1.06909	1.00834	1.1335	0.0252173
chr20:64057651:64062430:clu_33036:ENSG00000171703.16	ENSG00000171703	TCEA2	Critical illness	Wald ratio	chr20:64059960:G:A	0.945398	0.900035	0.993047	0.0252173
chr17:37579434:37584648:clu_14844:ENSG00000275066.4	ENSG00000275066	SYNRG	Critical illness	Wald ratio	chr17:37598629:A:G	0.921901	0.858516	0.989965	0.0252548
chr16:88858789:88859893:clu_20212:ENSG00000167515.10	ENSG00000167515	TRAPPC2L	Critical illness	Wald ratio	chr16:88859681:T:C	0.898294	0.817722	0.986805	0.0252862
chr15:42345832:42348103:clu_20979:ENSG00000214013.9	ENSG00000214013	GANC	Hospitalization	Wald ratio	chr15:42360567:G:A	1.02515	1.00308	1.04771	0.0252874
chr18:333143:334742:clu_28748:ENSG00000158270.11	ENSG00000158270	COLEC12	Reported infection	Wald ratio	chr18:334742:T:C	0.989021	0.979495	0.998639	0.0253686
chr7:143303933:143304674:clu_36566:ENSG00000106144.19	ENSG00000106144	CASP2	Critical illness	Wald ratio	chr7:143319902:A:T	0.883304	0.79225	0.984822	0.0253845
chr17:36496406:36499075:clu_14795:ENSG00000278259.4	ENSG00000278259	MYO19	Critical illness	Wald ratio	chr17:36528318:C:T	1.04698	1.00567	1.08999	0.025417
chr7:44759460:44760151:clu_34722:ENSG00000122515.14	ENSG00000122515	ZMIZ2	Critical illness	Wald ratio	chr7:44759748:C:T	0.948163	0.904919	0.993474	0.0254263
chr17:47839858:47840191:clu_15553:ENSG00000141295.13	ENSG00000141295	SCRN2	Critical illness	Wald ratio	chr17:47813532:G:A	1.09018	1.01068	1.17593	0.025427
chr19:53439933:53441796:clu_28332:ENSG00000241015.2	ENSG00000241015	TPM3P9	Critical illness	Wald ratio	chr19:53441692:C:T	0.932633	0.877289	0.991467	0.0254494
chr19:53439933:53441796:clu_28332:ENSG00000160336.14	ENSG00000160336	ZNF761	Critical illness	Wald ratio	chr19:53441692:C:T	0.932633	0.877289	0.991467	0.0254494
chr8:23246994:23247987:clu_64847:ENSG00000147457.13	ENSG00000147457	CHMP7	Hospitalization	Wald ratio	chr8:23247954:G:T	0.92388	0.861856	0.990369	0.0255544
chr7:98228116:98228508:clu_35565:ENSG00000205356.9	ENSG00000205356	TECPR1	Reported infection	Wald ratio	chr7:98216401:A:G	0.957442	0.92158	0.994699	0.0255573
chr2:200811727:200813208:clu_53739:ENSG00000082153.17	ENSG00000082153	BZW1	Reported infection	Wald ratio	chr2:200817672:A:G	1.02391	1.00288	1.04537	0.0256108
chr16:27402618:27430056:clu_18555:ENSG00000103522.15	ENSG00000103522	IL21R	Hospitalization	Wald ratio	chr16:27401830:C:G	0.941479	0.892921	0.992677	0.0256159
chr1:46814315:46815074:clu_57128:ENSG00000142973.13	ENSG00000142973	CYP4B1	Reported infection	Wald ratio	chr1:46815074:G:GAT	1.01343	1.00163	1.02537	0.0256293
chr19:38380999:38382117:clu_27096:ENSG00000099341.11	ENSG00000099341	PSMD8	Reported infection	Inverse variance weighted	chr19:38196467:A:G,chr19:38376498:C:A	1.06191	1.00734	1.11943	0.0256461
chr6:87337166:87340116:clu_38996:ENSG00000203872.6	ENSG00000203872	C6orf163	Critical illness	Wald ratio	chr6:87148141:T:G	1.1049	1.0122	1.20609	0.0256705
chr6:87337166:87340116:clu_38996:ENSG00000111850.10	ENSG00000111850	SMIM8	Critical illness	Wald ratio	chr6:87148141:T:G	1.1049	1.0122	1.20609	0.0256705
chr9:35660242:35660401:clu_62087:ENSG00000159884.11	ENSG00000159884	CCDC107	Reported infection	Wald ratio	chr9:35654280:T:C	0.982844	0.968016	0.9979	0.0256788
chr1:31634943:31635222:clu_56399:ENSG00000162517.12	ENSG00000162517	PEF1	Hospitalization	Wald ratio	chr1:31642946:G:C	0.942887	0.895407	0.992885	0.0256912
chr6:28271934:28272670:clu_37452:ENSG00000197062.11	ENSG00000197062	ZSCAN26	Reported infection	Wald ratio	chr6:28230108:T:C	1.03398	1.00405	1.06479	0.0257496
chr19:440932:441085:clu_24887:ENSG00000129946.10	ENSG00000129946	SHC2	Reported infection	Wald ratio	chr19:430458:C:G	0.951941	0.91161	0.994056	0.0257559
chr9:136255134:136255657:clu_64080:ENSG00000260220.6	ENSG00000260220	CCDC187	Reported infection	Wald ratio	chr9:136171911:A:G	0.968236	0.941126	0.996126	0.0258893
chr2:48505857:48507269:clu_51118:ENSG00000162869.15	ENSG00000162869	PPP1R21	Hospitalization	Wald ratio	chr2:48516794:A:G	0.932008	0.876015	0.99158	0.0259178
chr10:29415412:29487155:clu_11042:ENSG00000224597.9	ENSG00000224597	SVIL-AS1	Hospitalization	Wald ratio	chr10:29478145:G:GC	1.09625	1.01102	1.18866	0.026063
chr16:10765144:10767949:clu_17991:ENSG00000103274.10	ENSG00000103274	NUBP1	Reported infection	Wald ratio	chr16:10762728:T:C	1.03234	1.00379	1.06171	0.0261373
chr4:25365166:25369029:clu_43973:ENSG00000168228.14	ENSG00000168228	ZCCHC4	Critical illness	Wald ratio	chr4:25327361:C:T	1.10437	1.01184	1.20537	0.0261756
chr8:144241517:144242369:clu_66567:ENSG00000179832.17	ENSG00000179832	MROH1	Critical illness	Wald ratio	chr8:144242318:A:G	1.09688	1.011	1.19006	0.0262155
chr12:55719223:55721689:clu_4864:ENSG00000135437.9	ENSG00000135437	RDH5	Reported infection	Wald ratio	chr12:55721994:A:C	1.02367	1.00276	1.04501	0.0262683
chr11:654051:659435:clu_7031:ENSG00000177030.16	ENSG00000177030	DEAF1	Reported infection	Wald ratio	chr11:694257:A:G	0.975049	0.953548	0.997034	0.0263493
chr9:33963791:33986760:clu_61990:ENSG00000137073.21	ENSG00000137073	UBAP2	Critical illness	Wald ratio	chr9:33112716:G:GTTCT	0.87762	0.782125	0.984776	0.0263526
chr8:129903350:129970943:clu_66203:ENSG00000153310.19	ENSG00000153310	CYRIB	Hospitalization	Wald ratio	chr8:129897500:C:A	1.06193	1.00708	1.11976	0.0263688
chr10:3147737:3149621:clu_10573:ENSG00000107959.15	ENSG00000107959	PITRM1	Hospitalization	Inverse variance weighted	chr10:3146840:G:C,chr10:3148307:T:A	1.03592	1.00414	1.06871	0.0264373
chr12:56315242:56315821:clu_4958:ENSG00000257727.5	ENSG00000257727	CNPY2	Hospitalization	Wald ratio	chr12:56332464:A:G	0.854363	0.743493	0.981766	0.0264561
chr22:37185455:37190865:clu_30643:ENSG00000133466.13	ENSG00000133466	C1QTNF6	Hospitalization	Wald ratio	chr22:37177672:A:C	1.05636	1.00639	1.1088	0.0265759
chr3:52529334:52532163:clu_47518:ENSG00000168268.10	ENSG00000168268	NT5DC2	Critical illness	Wald ratio	chr3:52532338:T:C	1.07497	1.00841	1.14592	0.0266345
chr3:149657309:149657765:clu_49084:ENSG00000018408.14	ENSG00000018408	WWTR1	Critical illness	Wald ratio	chr3:149657502:A:G	0.939079	0.888314	0.992744	0.026638
chr11:125895789:125903170:clu_10338:ENSG00000110060.8	ENSG00000110060	PUS3	Hospitalization	Wald ratio	chr11:125896149:A:C	0.942264	0.89396	0.993177	0.0267635
chr9:120844899:120844993:clu_63282:ENSG00000226752.9	ENSG00000226752	CUTALP	Critical illness	Wald ratio	chr9:120765243:C:T	1.06622	1.00741	1.12847	0.0267657
chr16:1984943:1985866:clu_17597:ENSG00000127554.12	ENSG00000127554	GFER	Hospitalization	Wald ratio	chr16:1985867:T:C	0.957642	0.921647	0.995042	0.0268109
chr1:40260985:40267786:clu_56755:ENSG00000084073.8	ENSG00000084073	ZMPSTE24	Hospitalization	Wald ratio	chr1:40283083:T:C	1.08039	1.00891	1.15694	0.0268411
chr1:169854964:169859041:clu_59782:ENSG00000000457.13	ENSG00000000457	SCYL3	Critical illness	Wald ratio	chr1:169945202:G:A	1.10286	1.01128	1.20274	0.0268539
chr6:41992041:42048501:clu_38329:ENSG00000112576.12	ENSG00000112576	CCND3	Reported infection	Wald ratio	chr6:41992055:A:G	1.00922	1.00105	1.01745	0.0268588
chr20:59037299:59038466:clu_32762:ENSG00000101166.15	ENSG00000101166	PRELID3B	Reported infection	Wald ratio	chr20:59037335:G:C	1.01413	1.00161	1.02681	0.0268667
chr17:76089320:76094414:clu_16649:ENSG00000182473.21	ENSG00000182473	EXOC7	Hospitalization	Wald ratio	chr17:76088360:T:C	1.05841	1.00649	1.113	0.026962
chr11:94447438:94456276:clu_9612:ENSG00000020922.12	ENSG00000020922	MRE11	Critical illness	Wald ratio	chr11:94455221:C:G	1.10334	1.0112	1.20388	0.0270827
chr1:159032691:159051679:clu_59444:ENSG00000163565.18	ENSG00000163565	IFI16	Critical illness	Wald ratio	chr1:159044928:G:A	1.2411	1.02474	1.50315	0.0271048
chr17:42849290:42849601:clu_15214:ENSG00000131480.8	ENSG00000131480	AOC2	Critical illness	Wald ratio	chr17:42215745:C:A	0.908531	0.834433	0.989209	0.0271109
chr10:112438389:112439506:clu_12690:ENSG00000023041.11	ENSG00000023041	ZDHHC6	Reported infection	Wald ratio	chr10:112430594:C:G	1.04721	1.00522	1.09095	0.0271487
chr17:80204596:80205333:clu_16862:ENSG00000262580.5	ENSG00000262580		Reported infection	Wald ratio	chr17:80200874:G:T	0.985304	0.972437	0.998341	0.0272777
chr17:4742070:4742331:clu_13523:ENSG00000141497.13	ENSG00000141497	ZMYND15	Critical illness	Wald ratio	chr17:4742029:C:T	0.923687	0.860792	0.991178	0.0273664
chr13:51774034:51776457:clu_2742:ENSG00000102796.10	ENSG00000102796	DHRS12	Critical illness	Wald ratio	chr13:51776405:C:G	0.922959	0.85949	0.991116	0.0274221
chr11:73653014:73660753:clu_9247:ENSG00000021300.13	ENSG00000021300	PLEKHB1	Critical illness	Wald ratio	chr11:73731605:C:T	1.12739	1.01339	1.25423	0.0274926
chr2:28776982:28778809:clu_50693:ENSG00000213639.9	ENSG00000213639	PPP1CB	Hospitalization	Wald ratio	chr2:28758586:G:A	1.1537	1.01595	1.31012	0.0275295
chr3:183790980:183793116:clu_49546:ENSG00000163872.15	ENSG00000163872	YEATS2	Hospitalization	Wald ratio	chr3:183771094:A:G	1.06023	1.00649	1.11684	0.0275347
chr10:11749592:11763224:clu_10706:ENSG00000134463.14	ENSG00000134463	ECHDC3	Hospitalization	Wald ratio	chr10:11755518:T:C	1.10138	1.01071	1.20017	0.027589
chr2:42048838:42054036:clu_50959:ENSG00000162878.12	ENSG00000162878	PKDCC	Reported infection	Wald ratio	chr2:42053714:T:C	1.01864	1.00204	1.03551	0.0276259
chr4:7769008:7772820:clu_43746:ENSG00000196526.10	ENSG00000196526	AFAP1	Critical illness	Wald ratio	chr4:7778617:A:G	1.11475	1.012	1.22794	0.0276859
chr9:133256356:133257409:clu_63938:ENSG00000175164.13	ENSG00000175164	ABO	Hospitalization	Wald ratio	chr9:133256623:C:T	1.44304	1.04109	2.0002	0.0276878
chr2:219567031:219567273:clu_54285:ENSG00000124006.14	ENSG00000124006	OBSL1	Hospitalization	Wald ratio	chr2:219567080:A:G	1.06485	1.00692	1.12611	0.0277028
chr3:194588639:194593041:clu_49815:ENSG00000145014.17	ENSG00000145014	TMEM44	Hospitalization	Wald ratio	chr3:194591410:C:T	0.941787	0.892807	0.993454	0.0277386
chr11:47536730:47552992:clu_8062:ENSG00000149187.17	ENSG00000149187	CELF1	Reported infection	Wald ratio	chr11:47518455:T:C	0.973241	0.950007	0.997043	0.0277914
chr5:72223850:72226057:clu_41402:ENSG00000113048.16	ENSG00000113048	MRPS27	Critical illness	Wald ratio	chr5:72221670:A:G	1.06977	1.00738	1.13603	0.027834
chr1:23384068:23384346:clu_56037:ENSG00000204219.9	ENSG00000204219	TCEA3	Hospitalization	Wald ratio	chr1:23383982:T:C	1.04133	1.0044	1.07961	0.0279174
chr7:98282453:98306483:clu_35576:ENSG00000164713.9	ENSG00000164713	BRI3	Reported infection	Wald ratio	chr7:98378229:CAT:C	1.04738	1.005	1.09155	0.0280361
chr17:44868350:44875934:clu_15379:ENSG00000108883.12	ENSG00000108883	EFTUD2	Critical illness	Wald ratio	chr17:44876623:C:T	0.933026	0.877065	0.992559	0.0280457
chr19:33796987:33798264:clu_26783:ENSG00000153885.14	ENSG00000153885	KCTD15	Reported infection	Wald ratio	chr19:33798284:AC:A	1.02691	1.00286	1.05154	0.0280688
chr3:183790980:183793116:clu_49546:ENSG00000163872.15	ENSG00000163872	YEATS2	Reported infection	Wald ratio	chr3:183771094:A:G	1.02797	1.00297	1.0536	0.0280758
chr21:42434954:42437488:clu_33529:ENSG00000160185.14	ENSG00000160185	UBASH3A	Hospitalization	Wald ratio	chr21:42434957:C:A	1.06779	1.00707	1.13216	0.0281
chr5:179801969:179806487:clu_43252:ENSG00000161013.16	ENSG00000161013	MGAT4B	Hospitalization	Wald ratio	chr5:179803321:C:T	0.923434	0.860054	0.991484	0.0281122
chr2:11164261:11174968:clu_50247:ENSG00000162976.12	ENSG00000162976	SLC66A3	Hospitalization	Wald ratio	chr2:11328200:T:C	0.954648	0.91589	0.995045	0.0281729
chr19:618316:618488:clu_24902:ENSG00000099821.13	ENSG00000099821	POLRMT	Critical illness	Wald ratio	chr19:618325:A:G	1.05852	1.00607	1.1137	0.0282763
chr5:56911536:56913011:clu_41142:ENSG00000155542.11	ENSG00000155542	SETD9	Critical illness	Wald ratio	chr5:56636190:C:T	1.15975	1.01588	1.32399	0.0283006
chr7:158739121:158741523:clu_36918:ENSG00000117868.15	ENSG00000117868	ESYT2	Reported infection	Wald ratio	chr7:158735542:G:A	0.98007	0.962589	0.997868	0.0283471
chr3:122556121:122558329:clu_48405:ENSG00000138496.16	ENSG00000138496	PARP9	Reported infection	Wald ratio	chr3:122542532:C:T	0.982275	0.96669	0.998111	0.028399
chr11:65389528:65394041:clu_8677:ENSG00000126391.13	ENSG00000126391	FRMD8	Hospitalization	Wald ratio	chr11:65393658:T:C	0.913986	0.843334	0.990556	0.0284422
chr15:95277376:95288302:clu_22637:ENSG00000248441.6	ENSG00000248441	LETR1	Critical illness	Wald ratio	chr15:95269718:C:T	1.08419	1.00854	1.16552	0.0284906
chr17:63704908:63706635:clu_16103:ENSG00000266173.6	ENSG00000266173	STRADA	Critical illness	Wald ratio	chr17:63692096:C:T	1.12802	1.01274	1.25642	0.0285111
chr19:34577456:34577543:clu_26803:ENSG00000268751.1	ENSG00000268751	SCGB1B2P	Reported infection	Wald ratio	chr19:34636843:C:G	0.961292	0.927894	0.995893	0.028663
chr19:34577456:34577543:clu_26803:ENSG00000205209.7	ENSG00000205209	SCGB2B2	Reported infection	Wald ratio	chr19:34636843:C:G	0.961292	0.927894	0.995893	0.028663
chr12:7189750:7190362:clu_3678:ENSG00000139197.10	ENSG00000139197	PEX5	Hospitalization	Wald ratio	chr12:7200307:G:A	0.932205	0.875369	0.992732	0.0287266
chr1:40040801:40041429:clu_56747:ENSG00000131236.16	ENSG00000131236	CAP1	Critical illness	Wald ratio	chr1:40054222:G:A	1.07732	1.00775	1.1517	0.0287744
chr22:45164296:45168168:clu_31043:ENSG00000093000.18	ENSG00000093000	NUP50	Hospitalization	Wald ratio	chr22:45166587:T:C	1.03432	1.00349	1.0661	0.0288285
chr18:54283015:54283922:clu_29447:ENSG00000101751.10	ENSG00000101751	POLI	Hospitalization	Wald ratio	chr18:54310576:A:T	0.971652	0.946917	0.997033	0.028831
chr20:53569264:53575727:clu_32674:ENSG00000171940.13	ENSG00000171940	ZNF217	Critical illness	Wald ratio	chr20:53557198:A:G	1.11666	1.01141	1.23286	0.0289145
chr18:8807060:8812979:clu_28878:ENSG00000168502.17	ENSG00000168502	MTCL1	Critical illness	Wald ratio	chr18:8805426:A:G	1.08138	1.00804	1.16005	0.0290068
chr20:38426503:38431041:clu_32283:ENSG00000196756.11	ENSG00000196756	SNHG17	Hospitalization	Wald ratio	chr20:38428854:G:C	1.02315	1.00234	1.0444	0.0290694
chr5:141969234:141970704:clu_42510:ENSG00000013561.17	ENSG00000013561	RNF14	Hospitalization	Wald ratio	chr5:141999419:A:AAAAAGCCAGACAC	0.913956	0.84301	0.990873	0.029082
chr2:119231034:119245489:clu_52515:ENSG00000115107.19	ENSG00000115107	STEAP3	Critical illness	Wald ratio	chr2:119234176:CT:C	0.906529	0.830047	0.990059	0.0290999
chr16:304441:314543:clu_17271:ENSG00000103126.14	ENSG00000103126	AXIN1	Critical illness	Wald ratio	chr16:340780:G:A	1.09412	1.00919	1.1862	0.029122
chr11:60301057:60306100:clu_8208:ENSG00000110079.16	ENSG00000110079	MS4A4A	Critical illness	Wald ratio	chr11:60302703:G:A	1.11456	1.01092	1.22881	0.0293947
chr11:27640005:27659171:clu_7756:ENSG00000245573.7	ENSG00000245573	BDNF-AS	Hospitalization	Wald ratio	chr11:27658369:T:C	0.957464	0.92073	0.995663	0.0294288
chr15:63156521:63157400:clu_21582:ENSG00000185088.13	ENSG00000185088	RPS27L	Hospitalization	Wald ratio	chr15:63148402:GAT:G	1.08116	1.00782	1.15983	0.0294634
chr19:49767200:49781757:clu_28021:ENSG00000196961.12	ENSG00000196961	AP2A1	Hospitalization	Wald ratio	chr19:49777307:G:A	0.924631	0.861627	0.992243	0.0295376
chr1:1756608:1757181:clu_55080:ENSG00000008130.15	ENSG00000008130	NADK	Hospitalization	Wald ratio	chr1:1756945:A:G	1.11291	1.01063	1.22554	0.0296423
chr17:42102312:42103608:clu_15107:ENSG00000108771.12	ENSG00000108771	DHX58	Critical illness	Wald ratio	chr17:42103794:T:C	1.15366	1.01421	1.3123	0.0296647
chr7:32581313:32581572:clu_34494:ENSG00000229358.3	ENSG00000229358	DPY19L1P1	Critical illness	Wald ratio	chr7:32491517:T:G	0.905722	0.828365	0.990302	0.0297121
chr11:86326676:86337379:clu_9517:ENSG00000149196.15	ENSG00000149196	HIKESHI	Reported infection	Inverse variance weighted	chr11:86326654:A:T,chr11:86326691:GC:G	1.00873	1.00085	1.01668	0.0298763
chr12:70538061:70538155:clu_5371:ENSG00000127329.15	ENSG00000127329	PTPRB	Critical illness	Wald ratio	chr12:70537981:A:G	1.12149	1.01122	1.24379	0.0299122
chr16:60727:61120:clu_17220:ENSG00000007384.15	ENSG00000007384	RHBDF1	Reported infection	Wald ratio	chr16:60745:A:C	1.03566	1.00341	1.06895	0.0299375
chr17:5422829:5426236:clu_13630:ENSG00000129197.14	ENSG00000129197	RPAIN	Hospitalization	Wald ratio	chr17:5420604:C:T	0.923181	0.858905	0.992268	0.0299496
chr14:24321821:24321900:clu_23109:ENSG00000129467.13	ENSG00000129467	ADCY4	Reported infection	Wald ratio	chr14:24321930:G:A	1.00996	1.00096	1.01905	0.0299554
chr8:23246994:23247987:clu_64847:ENSG00000147457.13	ENSG00000147457	CHMP7	Reported infection	Wald ratio	chr8:23247954:G:T	0.964243	0.933054	0.996474	0.0299692
chr16:27402618:27430056:clu_18555:ENSG00000103522.15	ENSG00000103522	IL21R	Critical illness	Wald ratio	chr16:27401830:C:G	0.918799	0.85111	0.991871	0.0300821
chr5:179848066:179853197:clu_43254:ENSG00000161010.14	ENSG00000161010	MRNIP	Hospitalization	Wald ratio	chr5:179853379:C:T	1.04247	1.00401	1.0824	0.030114
chr5:73909897:73911275:clu_41447:ENSG00000214944.9	ENSG00000214944	ARHGEF28	Critical illness	Wald ratio	chr5:73909872:G:C	1.10798	1.00991	1.21558	0.0301279
chr11:68043653:68043798:clu_8998:ENSG00000110719.9	ENSG00000110719	TCIRG1	Hospitalization	Wald ratio	chr11:68043795:A:C	1.01695	1.00158	1.03255	0.0305089
chr1:154541108:154542024:clu_59099:ENSG00000163239.12	ENSG00000163239	TDRD10	Reported infection	Wald ratio	chr1:154523199:T:C	0.985906	0.973309	0.998666	0.030509
chr14:76195972:76201691:clu_24115:ENSG00000089916.17	ENSG00000089916	GPATCH2L	Reported infection	Wald ratio	chr14:76158204:G:T	1.02623	1.00241	1.05061	0.0307117
chr19:40944852:40945010:clu_27290:ENSG00000256612.7	ENSG00000256612	CYP2B7P	Reported infection	Wald ratio	chr19:40959225:C:T	0.957864	0.921175	0.996013	0.0307389
chr19:8426804:8438388:clu_25677:ENSG00000099785.10	ENSG00000099785	MARCHF2	Reported infection	Wald ratio	chr19:8431858:G:A	1.02664	1.00244	1.05143	0.0307532
chr7:45157886:45162258:clu_34748:ENSG00000122679.8	ENSG00000122679	RAMP3	Critical illness	Wald ratio	chr7:45161505:T:C	0.947697	0.9026	0.995046	0.0308042
chr2:230388633:230392087:clu_54441:ENSG00000185404.16	ENSG00000185404	SP140L	Critical illness	Wald ratio	chr2:230390594:T:C	1.15756	1.01359	1.32198	0.0308326
chr3:41912899:41918457:clu_46776:ENSG00000168038.10	ENSG00000168038	ULK4	Critical illness	Wald ratio	chr3:41914222:A:G	0.96321	0.930971	0.996566	0.0309274
chr11:124626751:124626904:clu_10279:ENSG00000154144.12	ENSG00000154144	TBRG1	Critical illness	Wald ratio	chr11:124626727:A:G	2.16295	1.07307	4.35977	0.0309932
chr17:82937360:82939367:clu_17187:ENSG00000141556.20	ENSG00000141556	TBCD	Reported infection	Wald ratio	chr17:82942052:C:T	0.971449	0.946213	0.997359	0.0310122
chr10:50069711:50078675:clu_11389:ENSG00000099290.15	ENSG00000099290	WASHC2A	Critical illness	Wald ratio	chr10:50054981:A:T	0.919035	0.851162	0.992322	0.0310157
chr14:24440926:24441674:clu_23134:ENSG00000100445.17	ENSG00000100445	SDR39U1	Hospitalization	Wald ratio	chr14:24453482:T:G	1.02626	1.00236	1.05072	0.0310737
chr14:70342729:70353136:clu_23889:ENSG00000133983.14	ENSG00000133983	COX16	Critical illness	Inverse variance weighted	chr14:70346803:T:C,chr14:70354447:A:G	0.972799	0.948712	0.997499	0.0311043
chr18:166819:180236:clu_28736:ENSG00000101557.14	ENSG00000101557	USP14	Reported infection	Wald ratio	chr18:250539:T:C	0.974412	0.951714	0.99765	0.0311157
chr10:16467210:16484337:clu_10834:ENSG00000165983.14	ENSG00000165983	PTER	Hospitalization	Wald ratio	chr10:16467520:A:G	0.955334	0.916443	0.995876	0.0311719
chr17:3930434:3935192:clu_13443:ENSG00000074370.17	ENSG00000074370	ATP2A3	Critical illness	Wald ratio	chr17:3930663:CT:C	1.44407	1.03371	2.01733	0.0312152
chr1:44221640:44241915:clu_56972:ENSG00000117419.14	ENSG00000117419	ERI3	Critical illness	Wald ratio	chr1:44392022:G:C	1.15984	1.01339	1.32745	0.0313161
chr8:28156032:28158568:clu_64958:ENSG00000134014.16	ENSG00000134014	ELP3	Hospitalization	Wald ratio	chr8:28079413:T:G	1.11021	1.00938	1.22112	0.0313927
chr2:42282972:42284634:clu_50966:ENSG00000143924.18	ENSG00000143924	EML4	Critical illness	Wald ratio	chr2:42283512:T:A	1.09032	1.00765	1.17978	0.0316042
chr16:27777029:27777610:clu_18577:ENSG00000047578.12	ENSG00000047578	KATNIP	Reported infection	Wald ratio	chr16:27777584:G:A	0.983451	0.968592	0.998538	0.0316837
chr20:63944734:63945651:clu_33012:ENSG00000198276.15	ENSG00000198276	UCKL1	Critical illness	Wald ratio	chr20:63945119:C:T	0.933351	0.876422	0.993978	0.0317079
chr7:151036649:151037241:clu_36747:ENSG00000197150.12	ENSG00000197150	ABCB8	Critical illness	Wald ratio	chr7:151033133:A:G	1.07398	1.00626	1.14625	0.0317257
chr1:244835756:244842195:clu_61443:ENSG00000203667.9	ENSG00000203667	COX20	Reported infection	Wald ratio	chr1:244842071:G:A	1.01826	1.00158	1.03521	0.0317579
chr14:95457338:95465931:clu_24448:ENSG00000176438.12	ENSG00000176438	SYNE3	Critical illness	Wald ratio	chr14:95452984:C:A	1.10397	1.00867	1.20827	0.0317698
chr15:64088851:64093645:clu_21633:ENSG00000166797.10	ENSG00000166797	CIAO2A	Critical illness	Wald ratio	chr15:64105977:A:G	1.04598	1.00392	1.0898	0.0318061
chr18:675402:683246:clu_28759:ENSG00000132199.18	ENSG00000132199	ENOSF1	Reported infection	Wald ratio	chr18:700687:C:T	1.02286	1.00197	1.04419	0.0318107
chr11:74852082:74906239:clu_9303:ENSG00000166435.15	ENSG00000166435	XRRA1	Reported infection	Wald ratio	chr11:74842789:T:C	1.0175	1.00151	1.03375	0.0318391
chr15:41286100:41308567:clu_20853:ENSG00000247556.6	ENSG00000247556	OIP5-AS1	Reported infection	Wald ratio	chr15:41298100:CT:C	1.02791	1.00238	1.0541	0.0319555
chr17:75891347:75891813:clu_16610:ENSG00000141569.10	ENSG00000141569	TRIM65	Critical illness	Wald ratio	chr17:75894282:A:G	1.12159	1.00994	1.24558	0.0319647
chr12:48348115:48350786:clu_4435:ENSG00000167528.12	ENSG00000167528	ZNF641	Reported infection	Wald ratio	chr12:48350416:A:C	1.02951	1.00251	1.05725	0.0319897
chr7:140026348:140027276:clu_36460:ENSG00000059378.12	ENSG00000059378	PARP12	Hospitalization	Wald ratio	chr7:140045991:A:G	1.08631	1.00714	1.1717	0.0320055
chr5:150392790:150393372:clu_42711:ENSG00000070814.17	ENSG00000070814	TCOF1	Reported infection	Wald ratio	chr5:150375777:T:G	1.03027	1.00256	1.05874	0.0320666
chr2:24077761:24079444:clu_50428:ENSG00000115129.13	ENSG00000115129	TP53I3	Reported infection	Wald ratio	chr2:24072324:G:C	0.968217	0.94004	0.99724	0.0320809
chr11:76544822:76549952:clu_9365:ENSG00000158636.16	ENSG00000158636	EMSY	Critical illness	Wald ratio	chr11:76549499:A:AC	1.11796	1.00953	1.23803	0.0321822
chr17:47848486:47850919:clu_15555:ENSG00000189120.4	ENSG00000189120	SP6	Hospitalization	Wald ratio	chr17:47860685:G:A	1.10781	1.00874	1.21661	0.0321899
chr5:172045022:172052929:clu_42989:ENSG00000072786.12	ENSG00000072786	STK10	Hospitalization	Wald ratio	chr5:172047116:T:C	1.09228	1.00753	1.18415	0.0321902
chr9:19063193:19070219:clu_61830:ENSG00000147874.10	ENSG00000147874	HAUS6	Critical illness	Wald ratio	chr9:19983250:G:A	1.13442	1.01077	1.2732	0.0322032
chr19:5844851:5846426:clu_25428:ENSG00000171124.12	ENSG00000171124	FUT3	Reported infection	Wald ratio	chr19:5872392:A:G	0.967752	0.939153	0.997223	0.0322211
chr19:37647899:37654712:clu_27058:ENSG00000120784.15	ENSG00000120784	ZFP30	Critical illness	Wald ratio	chr19:37706183:C:G	0.935115	0.879375	0.994388	0.0323988
chr19:37647899:37654712:clu_27058:ENSG00000196381.10	ENSG00000196381	ZNF781	Critical illness	Wald ratio	chr19:37706183:C:G	0.935115	0.879375	0.994388	0.0323988
chr2:223052274:223052808:clu_54328:ENSG00000152049.6	ENSG00000152049	KCNE4	Critical illness	Wald ratio	chr2:223052911:T:C	0.915633	0.844604	0.992635	0.0324042
chr12:110436204:110437084:clu_6097:ENSG00000111229.15	ENSG00000111229	ARPC3	Hospitalization	Inverse variance weighted	chr12:110180707:T:A,chr12:110307792:A:AG	1.05125	1.00418	1.10053	0.0324764
chr1:246646551:246647139:clu_61478:ENSG00000162852.13	ENSG00000162852	CNST	Reported infection	Wald ratio	chr1:246646550:C:A	0.971245	0.945614	0.997571	0.0325006
chr6:116752695:116761977:clu_39410:ENSG00000153975.9	ENSG00000153975	ZUP1	Reported infection	Wald ratio	chr6:116744365:G:A	0.957842	0.920757	0.99642	0.032518
chr17:41771862:41786566:clu_15075:ENSG00000173801.16	ENSG00000173801	JUP	Reported infection	Wald ratio	chr17:41786567:T:TGC	1.01036	1.00085	1.01996	0.0325951
chr1:212885396:212888489:clu_60780:ENSG00000162769.12	ENSG00000162769	FLVCR1	Hospitalization	Wald ratio	chr1:212876661:A:G	1.05956	1.00479	1.1173	0.0326279
chr5:96900189:96901506:clu_41845:ENSG00000164308.16	ENSG00000164308	ERAP2	Hospitalization	Wald ratio	chr5:96916728:A:G	0.983791	0.969152	0.99865	0.0326309
chr11:68898012:68900548:clu_9045:ENSG00000197345.12	ENSG00000197345	MRPL21	Reported infection	Wald ratio	chr11:68898012:C:T	0.958242	0.921469	0.996483	0.0326452
chr12:50130694:50132962:clu_4609:ENSG00000139624.12	ENSG00000139624	CERS5	Hospitalization	Wald ratio	chr12:50133031:A:G	0.929539	0.869217	0.994046	0.0328103
chr19:21143643:21166335:clu_26658:ENSG00000196705.8	ENSG00000196705	ZNF431	Hospitalization	Wald ratio	chr19:21151200:T:C	1.07246	1.00571	1.14364	0.032861
chr14:99481614:99492626:clu_24502:ENSG00000090061.17	ENSG00000090061	CCNK	Hospitalization	Wald ratio	chr14:99481613:T:C	0.879921	0.782321	0.989697	0.0329568
chr20:63944734:63945651:clu_33012:ENSG00000198276.15	ENSG00000198276	UCKL1	Reported infection	Wald ratio	chr20:63945119:C:T	0.978351	0.958861	0.998237	0.0330222
chr10:23316912:23320741:clu_10937:ENSG00000179133.12	ENSG00000179133	C10orf67	Reported infection	Wald ratio	chr10:23276966:C:A	0.971447	0.945909	0.997674	0.033064
chr3:45673505:45674343:clu_46901:ENSG00000144791.9	ENSG00000144791	LIMD1	Critical illness	Wald ratio	chr3:45670788:C:G	0.968601	0.940589	0.997447	0.0331121
chr5:32243599:32248002:clu_40756:ENSG00000150712.10	ENSG00000150712	MTMR12	Critical illness	Wald ratio	chr5:32228831:C:G	0.933092	0.875504	0.994467	0.0331152
chr1:247301276:247308475:clu_61504:ENSG00000162714.12	ENSG00000162714	ZNF496	Reported infection	Wald ratio	chr1:247305270:A:G	0.977626	0.957479	0.998197	0.03319
chr20:3889932:3907926:clu_31576:ENSG00000125779.21	ENSG00000125779	PANK2	Critical illness	Wald ratio	chr20:4334940:T:A	0.915523	0.844073	0.993022	0.0332654
chr15:77992731:77992931:clu_22116:ENSG00000261143.1	ENSG00000261143	ADAMTS7P3	Critical illness	Wald ratio	chr15:77983665:C:T	0.95486	0.915096	0.996352	0.0333056
chr11:126342322:126355442:clu_10367:ENSG00000280832.1	ENSG00000280832	GSEC	Reported infection	Wald ratio	chr11:126331563:G:A	1.0358	1.00278	1.0699	0.0333317
chr11:6604360:6608394:clu_7332:ENSG00000166333.13	ENSG00000166333	ILK	Critical illness	Wald ratio	chr11:6609179:C:T	1.11836	1.00887	1.23974	0.0333337
chr3:101340211:101341646:clu_48061:ENSG00000138468.15	ENSG00000138468	SENP7	Hospitalization	Wald ratio	chr3:101381363:C:A	0.946401	0.89958	0.995659	0.0333372
chr15:51916133:51934250:clu_21347:ENSG00000138594.13	ENSG00000138594	TMOD3	Critical illness	Wald ratio	chr15:51896236:A:G	1.06866	1.00525	1.13607	0.0333634
chr17:81683126:81683593:clu_17003:ENSG00000214087.8	ENSG00000214087	ARL16	Hospitalization	Inverse variance weighted	chr17:81677282:A:G,chr17:81679807:T:C	0.953213	0.912037	0.996249	0.0334395
chr22:46248284:46250256:clu_31087:ENSG00000205643.10	ENSG00000205643	CDPF1	Critical illness	Wald ratio	chr22:46250265:A:C	1.10154	1.00751	1.20435	0.0336452
chr11:68030877:68032152:clu_8993:ENSG00000110717.12	ENSG00000110717	NDUFS8	Reported infection	Wald ratio	chr11:68029165:C:T	1.02821	1.00215	1.05494	0.0336699
chr1:201983113:201988904:clu_60349:ENSG00000176393.10	ENSG00000176393	RNPEP	Hospitalization	Wald ratio	chr1:201991192:G:A	0.948879	0.904028	0.995956	0.0336702
chr8:141155970:141165186:clu_66312:ENSG00000105339.10	ENSG00000105339	DENND3	Hospitalization	Wald ratio	chr8:141160785:T:C	1.02565	1.00196	1.04991	0.0336804
chr4:185506652:185523362:clu_45929:ENSG00000154553.13	ENSG00000154553	PDLIM3	Critical illness	Wald ratio	chr4:185508820:T:C	0.892413	0.803337	0.991366	0.0338723
chr15:78540463:78541905:clu_22150:ENSG00000041357.15	ENSG00000041357	PSMA4	Critical illness	Wald ratio	chr15:78510715:T:C	0.958644	0.921954	0.996794	0.0339031
chr9:111597432:111599339:clu_63100:ENSG00000106853.18	ENSG00000106853	PTGR1	Hospitalization	Wald ratio	chr9:111599427:C:G	0.972097	0.947002	0.997856	0.0339406
chr16:90027722:90031190:clu_20360:ENSG00000141013.16	ENSG00000141013	GAS8	Critical illness	Wald ratio	chr16:90029644:C:CCTT	1.1629	1.01148	1.33699	0.033978
chr22:19177865:19177942:clu_29852:ENSG00000100075.9	ENSG00000100075	SLC25A1	Reported infection	Wald ratio	chr22:19217296:T:A	1.03507	1.00259	1.0686	0.0340815
chr4:119528789:119543753:clu_45142:ENSG00000245958.6	ENSG00000245958	SEPTIN7P14	Critical illness	Wald ratio	chr4:119569437:C:T	1.04812	1.00352	1.0947	0.034149
chr3:38097902:38100286:clu_46674:ENSG00000008226.19	ENSG00000008226	DLEC1	Reported infection	Wald ratio	chr3:38060975:T:G	0.973055	0.94877	0.997962	0.0341589
chr3:12604289:12608766:clu_46254:ENSG00000132155.11	ENSG00000132155	RAF1	Reported infection	Wald ratio	chr3:12669333:A:G	1.03047	1.00224	1.05949	0.0341604
chr13:28312098:28317498:clu_2277:ENSG00000102755.11	ENSG00000102755	FLT1	Reported infection	Wald ratio	chr13:28312790:C:A	1.02403	1.00177	1.04678	0.0341962
chr22:25457401:25459416:clu_30234:ENSG00000100058.12	ENSG00000100058	CRYBB2P1	Reported infection	Wald ratio	chr22:25456556:G:A	0.982756	0.967058	0.998709	0.0342447
chr5:143037261:143041525:clu_42532:ENSG00000145819.15	ENSG00000145819	ARHGAP26	Reported infection	Wald ratio	chr5:143040421:C:CA	0.959649	0.923746	0.996947	0.0342475
chr5:131162676:131165060:clu_42165:ENSG00000169567.11	ENSG00000169567	HINT1	Reported infection	Wald ratio	chr5:131137991:G:A	0.99063	0.982033	0.999303	0.0342803
chr3:11808583:11809517:clu_46234:ENSG00000144559.10	ENSG00000144559	TAMM41	Reported infection	Wald ratio	chr3:11808333:C:A	1.01129	1.00083	1.02187	0.0343437
chr7:56021231:56031929:clu_34867:ENSG00000185290.3	ENSG00000185290	NUPR2	Critical illness	Wald ratio	chr7:55734370:C:T	1.0237	1.00172	1.04617	0.0344502
chr7:56021231:56031929:clu_34867:ENSG00000146733.13	ENSG00000146733	PSPH	Critical illness	Wald ratio	chr7:55734370:C:T	1.0237	1.00172	1.04617	0.0344502
chr3:12532773:12539161:clu_46248:ENSG00000154743.17	ENSG00000154743	TSEN2	Reported infection	Wald ratio	chr3:12580636:C:T	0.974688	0.9518	0.998126	0.0344596
chr17:18018686:18021123:clu_14222:ENSG00000171953.15	ENSG00000171953	ATPAF2	Reported infection	Wald ratio	chr17:18018681:T:C	1.02936	1.00211	1.05735	0.0345128
chr2:97151939:97152504:clu_52067:ENSG00000135976.17	ENSG00000135976	ANKRD36	Reported infection	Wald ratio	chr2:97087657:T:C	0.985609	0.97245	0.998946	0.0345331
chr2:61185618:61185839:clu_51268:ENSG00000173209.22	ENSG00000173209	AHSA2P	Hospitalization	Wald ratio	chr2:61177796:T:A	0.942853	0.892781	0.995734	0.0345558
chr1:1487914:1489204:clu_54970:ENSG00000160072.19	ENSG00000160072	ATAD3B	Reported infection	Wald ratio	chr1:1490032:G:A	0.987833	0.976681	0.999112	0.0345732
chr1:1487914:1489204:clu_54970:ENSG00000215915.9	ENSG00000215915	ATAD3C	Reported infection	Wald ratio	chr1:1490032:G:A	0.987833	0.976681	0.999112	0.0345732
chr20:62310572:62310665:clu_32842:ENSG00000130702.15	ENSG00000130702	LAMA5	Reported infection	Wald ratio	chr20:62308713:CGACACGAAG:C	1.03236	1.00231	1.06331	0.0346068
chr3:27111320:27115940:clu_46498:ENSG00000163491.16	ENSG00000163491	NEK10	Hospitalization	Wald ratio	chr3:27114227:C:A	1.05949	1.00419	1.11783	0.0346107
chr20:51610165:51613677:clu_32662:ENSG00000054793.13	ENSG00000054793	ATP9A	Critical illness	Wald ratio	chr20:50857567:A:G	1.11727	1.00803	1.23834	0.034654
chr12:56158711:56159975:clu_4920:ENSG00000092841.18	ENSG00000092841	MYL6	Reported infection	Wald ratio	chr12:56159225:A:G	0.959129	0.922687	0.997011	0.0347344
chr17:75093835:75098038:clu_16467:ENSG00000170190.15	ENSG00000170190	SLC16A5	Hospitalization	Wald ratio	chr17:75101676:T:C	1.07773	1.00538	1.15528	0.0347533
chr2:179544969:179562399:clu_53430:ENSG00000144331.18	ENSG00000144331	ZNF385B	Hospitalization	Wald ratio	chr2:179588422:G:A	1.08351	1.00575	1.16728	0.0347774
chr7:92448877:92450701:clu_35457:ENSG00000157259.6	ENSG00000157259	GATAD1	Hospitalization	Wald ratio	chr7:92468297:T:C	1.05763	1.00399	1.11413	0.0348629
chr1:16232646:16233612:clu_55725:ENSG00000132881.11	ENSG00000132881	CPLANE2	Reported infection	Wald ratio	chr1:16220019:TC:T	1.04393	1.00306	1.08646	0.0348736
chr4:676209:678658:clu_43377:ENSG00000215375.6	ENSG00000215375	MYL5	Reported infection	Wald ratio	chr4:699292:G:C	1.02561	1.00179	1.04999	0.0349029
chr12:109857659:109858683:clu_6056:ENSG00000139433.9	ENSG00000139433	GLTP	Critical illness	Wald ratio	chr12:109868935:A:G	1.04312	1.00299	1.08486	0.0349301
chr12:48864870:48865648:clu_4470:ENSG00000172602.9	ENSG00000172602	RND1	Hospitalization	Wald ratio	chr12:48865411:G:T	0.942981	0.892905	0.995865	0.0349621
chr11:65046114:65047647:clu_8636:ENSG00000168060.15	ENSG00000168060	NAALADL1	Reported infection	Wald ratio	chr11:65046213:C:G	1.03164	1.00219	1.06195	0.0350027
chr19:34209051:34215124:clu_26787:ENSG00000257103.8	ENSG00000257103	LSM14A	Hospitalization	Wald ratio	chr19:34215298:A:G	0.945448	0.897379	0.996092	0.0351137
chr19:13765109:13765954:clu_26114:ENSG00000037757.13	ENSG00000037757	MRI1	Reported infection	Wald ratio	chr19:13768530:A:G	1.0297	1.00203	1.05813	0.0351857
chr12:51284787:51291591:clu_4661:ENSG00000110934.10	ENSG00000110934	BIN2	Reported infection	Wald ratio	chr12:51269431:C:T	1.03991	1.00272	1.07848	0.0351953
chr21:45538008:45544137:clu_33707:ENSG00000173638.18	ENSG00000173638	SLC19A1	Critical illness	Wald ratio	chr21:45544464:C:T	1.04732	1.00321	1.09336	0.035196
chr22:23313021:23314552:clu_30110:ENSG00000186716.20	ENSG00000186716	BCR	Reported infection	Wald ratio	chr22:23313961:G:T	0.982732	0.966927	0.998796	0.035236
chr4:25256674:25259037:clu_43967:ENSG00000038210.12	ENSG00000038210	PI4K2B	Critical illness	Wald ratio	chr4:25252741:G:T	0.92366	0.857815	0.99456	0.0353316
chr3:119491574:119492282:clu_48310:ENSG00000163389.10	ENSG00000163389	POGLUT1	Critical illness	Wald ratio	chr3:119421217:T:G	0.957594	0.919695	0.997053	0.0354485
chr16:75541455:75542602:clu_19895:ENSG00000135702.14	ENSG00000135702	CHST5	Hospitalization	Wald ratio	chr16:74788915:C:A	0.924478	0.859238	0.994672	0.0354625
chr19:49811467:49811631:clu_28040:ENSG00000010361.13	ENSG00000010361	FUZ	Hospitalization	Wald ratio	chr19:49811481:C:A	1.02004	1.00134	1.03909	0.0355708
chr4:731110:733672:clu_43383:ENSG00000185619.18	ENSG00000185619	PCGF3	Reported infection	Inverse variance weighted	chr4:732413:T:C,chr4:732533:A:G,chr4:736195:C:A	1.00784	1.00053	1.0152	0.0355785
chr7:139911321:139913065:clu_36455:ENSG00000059377.16	ENSG00000059377	TBXAS1	Reported infection	Wald ratio	chr7:139912759:C:G	1.04032	1.00266	1.07939	0.0356109
chr12:3201256:3206280:clu_3450:ENSG00000011105.12	ENSG00000011105	TSPAN9	Hospitalization	Wald ratio	chr12:3273087:A:G	1.04656	1.00307	1.09194	0.0356136
chr9:114337306:114341533:clu_63182:ENSG00000106948.16	ENSG00000106948	AKNA	Reported infection	Inverse variance weighted	chr9:114334640:A:G,chr9:114337715:T:C	1.01619	1.00108	1.03154	0.0356254
chr17:30732123:30743301:clu_14615:ENSG00000264538.6	ENSG00000264538	SUZ12P1	Reported infection	Wald ratio	chr17:30729694:T:TGGG	0.984039	0.96938	0.998919	0.0356285
chr15:40810757:40813338:clu_20823:ENSG00000166140.17	ENSG00000166140	ZFYVE19	Reported infection	Wald ratio	chr15:40811095:G:A	1.01038	1.00069	1.02017	0.0356667
chr5:178211970:178214796:clu_43187:ENSG00000175309.14	ENSG00000175309	PHYKPL	Hospitalization	Wald ratio	chr5:178217447:C:G	1.07447	1.00482	1.14895	0.0356724
chr1:155029500:155030084:clu_59131:ENSG00000163354.14	ENSG00000163354	DCST2	Critical illness	Wald ratio	chr1:155025198:A:T	1.06262	1.00407	1.12458	0.0356773
chr5:21491508:21495098:clu_40713:ENSG00000183666.16	ENSG00000183666	GUSBP1	Hospitalization	Wald ratio	chr5:21564949:C:A	1.04401	1.00287	1.08684	0.0357471
chr22:19432607:19433265:clu_29876:ENSG00000185608.8	ENSG00000185608	MRPL40	Reported infection	Wald ratio	chr22:19432783:G:C	0.982455	0.966352	0.998827	0.035799
chr1:109657279:109657772:clu_58203:ENSG00000168765.16	ENSG00000168765	GSTM4	Critical illness	Wald ratio	chr1:109638544:A:C	0.902573	0.820194	0.993226	0.0358032
chr19:54449310:54451290:clu_28419:ENSG00000167615.16	ENSG00000167615	LENG8	Critical illness	Wald ratio	chr19:54449028:C:T	0.954746	0.914341	0.996936	0.0358118
chr14:31427792:31428144:clu_23199:ENSG00000203546.7	ENSG00000203546		Critical illness	Wald ratio	chr14:31459450:A:G	0.912678	0.837979	0.994035	0.035968
chr14:31427792:31428144:clu_23199:ENSG00000129480.12	ENSG00000129480	DTD2	Critical illness	Wald ratio	chr14:31459450:A:G	0.912678	0.837979	0.994035	0.035968
chr3:12351674:12379704:clu_46242:ENSG00000132170.19	ENSG00000132170	PPARG	Reported infection	Wald ratio	chr3:12351626:G:C	1.02579	1.00166	1.0505	0.036046
chr17:521738:525872:clu_13207:ENSG00000141252.19	ENSG00000141252	VPS53	Reported infection	Wald ratio	chr17:525981:A:G	0.982164	0.965777	0.99883	0.0360511
chr19:12649216:12649913:clu_26037:ENSG00000104774.12	ENSG00000104774	MAN2B1	Hospitalization	Wald ratio	chr19:12657577:A:G	1.06836	1.00428	1.13652	0.0361344
chr14:36474873:36491201:clu_23282:ENSG00000229415.9	ENSG00000229415	SFTA3	Hospitalization	Wald ratio	chr14:36477077:T:C	0.972614	0.947677	0.998207	0.0361386
chr5:132902487:132904368:clu_42246:ENSG00000072364.12	ENSG00000072364	AFF4	Critical illness	Wald ratio	chr5:132870812:A:G	1.02977	1.00189	1.05842	0.0361968
chr19:54221379:54221618:clu_28399:ENSG00000204577.11	ENSG00000204577	LILRB3	Hospitalization	Inverse variance weighted	chr19:54218406:G:A,chr19:54244919:G:T	1.03913	1.00247	1.07712	0.0362223
chr2:111792555:111794078:clu_52385:ENSG00000153107.11	ENSG00000153107	ANAPC1	Reported infection	Wald ratio	chr2:111764320:G:A	0.990218	0.98115	0.99937	0.0362418
chr1:156787174:156791067:clu_59353:ENSG00000143294.14	ENSG00000143294	PRCC	Critical illness	Wald ratio	chr1:156791095:A:C	1.09768	1.00599	1.19774	0.0362563
chr2:55177781:55181570:clu_51163:ENSG00000162994.15	ENSG00000162994	CLHC1	Reported infection	Wald ratio	chr2:55180508:T:A	0.976726	0.955429	0.998498	0.0362989
chr11:122292403:122367496:clu_10247:ENSG00000255015.1	ENSG00000255015		Critical illness	Wald ratio	chr11:122301318:T:C	0.946516	0.899028	0.996513	0.036352
chr11:122292403:122367496:clu_10247:ENSG00000255248.7	ENSG00000255248	MIR100HG	Critical illness	Wald ratio	chr11:122301318:T:C	0.946516	0.899028	0.996513	0.036352
chr15:85690104:85693277:clu_22400:ENSG00000170776.21	ENSG00000170776	AKAP13	Critical illness	Wald ratio	chr15:85760771:T:C	0.906633	0.827111	0.993802	0.0363746
chr7:37921208:37950200:clu_34583:ENSG00000086289.11	ENSG00000086289	EPDR1	Hospitalization	Wald ratio	chr7:37948987:T:C	1.03903	1.00243	1.07697	0.0363913
chr2:230245080:230245863:clu_54439:ENSG00000079263.18	ENSG00000079263	SP140	Critical illness	Wald ratio	chr2:230246022:T:C	0.922154	0.854744	0.99488	0.0363937
chr17:8237519:8238392:clu_13922:ENSG00000178971.13	ENSG00000178971	CTC1	Hospitalization	Wald ratio	chr17:8236779:C:T	0.958387	0.92097	0.997325	0.036457
chr14:36474873:36491201:clu_23282:ENSG00000229415.9	ENSG00000229415	SFTA3	Critical illness	Wald ratio	chr14:36477077:T:C	0.949908	0.905253	0.996767	0.0364598
chr15:41837959:41840025:clu_20914:ENSG00000243789.10	ENSG00000243789	JMJD7	Reported infection	Wald ratio	chr15:41833793:G:A	0.964934	0.933192	0.997756	0.0364751
chr2:119317503:119339827:clu_52522:ENSG00000186132.14	ENSG00000186132	C2orf76	Hospitalization	Wald ratio	chr2:119321202:C:T	0.937017	0.881598	0.995919	0.036489
chr11:44082192:44083169:clu_7901:ENSG00000110455.13	ENSG00000110455	ACCS	Hospitalization	Wald ratio	chr11:44082189:G:GAGTGTAAGT	0.98242	0.966224	0.998887	0.0365054
chr12:10409010:10409389:clu_3843:ENSG00000183542.5	ENSG00000183542	KLRC4	Hospitalization	Wald ratio	chr12:10417656:AC:A	1.04026	1.00246	1.07949	0.0365993
chr18:686008:688574:clu_28761:ENSG00000132199.18	ENSG00000132199	ENOSF1	Reported infection	Wald ratio	chr18:686807:T:C	1.01676	1.00104	1.03272	0.0366024
chr3:46686439:46687026:clu_46959:ENSG00000178038.16	ENSG00000178038	ALS2CL	Critical illness	Wald ratio	chr3:46706514:G:C	1.09581	1.00571	1.19398	0.0366119
chr17:63704908:63706635:clu_16103:ENSG00000266173.6	ENSG00000266173	STRADA	Reported infection	Wald ratio	chr17:63692096:C:T	1.03766	1.0023	1.07426	0.0366314
chr14:64924126:64943299:clu_23778:ENSG00000258289.8	ENSG00000258289	CHURC1	Critical illness	Inverse variance weighted	chr14:64961092:G:A,chr14:64962801:C:T	1.04901	1.00298	1.09716	0.0366425
chr14:64924126:64943299:clu_23778:ENSG00000257365.7	ENSG00000257365	FNTB	Critical illness	Inverse variance weighted	chr14:64961092:G:A,chr14:64962801:C:T	1.04901	1.00298	1.09716	0.0366425
chr4:75914985:75918761:clu_44507:ENSG00000138744.14	ENSG00000138744	NAAA	Hospitalization	Wald ratio	chr4:75913415:C:T	1.04188	1.00252	1.08278	0.0368017
chr8:33453510:33461372:clu_65049:ENSG00000172728.15	ENSG00000172728	FUT10	Reported infection	Wald ratio	chr8:33439451:G:T	1.01848	1.00112	1.03613	0.0368021
chr15:41525148:41526898:clu_20881:ENSG00000103932.11	ENSG00000103932	RPAP1	Hospitalization	Wald ratio	chr15:41525169:G:A	0.944467	0.895144	0.996506	0.0368111
chr17:75943213:75946707:clu_16628:ENSG00000161533.11	ENSG00000161533	ACOX1	Critical illness	Wald ratio	chr17:75938049:A:G	1.04538	1.00271	1.08986	0.0368483
chr17:80101625:80104555:clu_16852:ENSG00000171298.12	ENSG00000171298	GAA	Reported infection	Wald ratio	chr17:80101429:T:C	1.01331	1.0008	1.02597	0.0370223
chr17:75226157:75226745:clu_16478:ENSG00000125450.10	ENSG00000125450	NUP85	Reported infection	Wald ratio	chr17:75226770:A:G	0.988883	0.978548	0.999328	0.0370397
chr8:86474358:86474820:clu_65658:ENSG00000176623.11	ENSG00000176623	RMDN1	Reported infection	Wald ratio	chr8:86493431:A:G	0.991943	0.98443	0.999514	0.0370493
chr13:27424938:27427092:clu_2253:ENSG00000122034.14	ENSG00000122034	GTF3A	Hospitalization	Wald ratio	chr13:27453582:T:G	0.950401	0.906015	0.996962	0.0371025
chr1:70366328:70366444:clu_57604:ENSG00000197568.13	ENSG00000197568	HHLA3	Critical illness	Wald ratio	chr1:70366158:T:C	0.927567	0.864243	0.995531	0.0371506
chr18:54936958:54937957:clu_29461:ENSG00000166510.13	ENSG00000166510	CCDC68	Reported infection	Wald ratio	chr18:54937957:T:C	1.00944	1.00056	1.0184	0.0371564
chr12:93566970:93567064:clu_5620:ENSG00000246985.7	ENSG00000246985	SOCS2-AS1	Reported infection	Wald ratio	chr12:93099452:T:C	0.961831	0.927259	0.997691	0.0371857
chr9:137426330:137427921:clu_64367:ENSG00000188747.8	ENSG00000188747	NOXA1	Hospitalization	Wald ratio	chr9:137427952:G:C	1.03262	1.00191	1.06427	0.037201
chr11:130879711:130903255:clu_10451:ENSG00000120451.10	ENSG00000120451	SNX19	Reported infection	Wald ratio	chr11:130869953:G:A	0.992902	0.986268	0.99958	0.0372692
chr1:89114296:89117016:clu_57855:ENSG00000162645.12	ENSG00000162645	GBP2	Critical illness	Wald ratio	chr1:89108926:G:A	1.08527	1.00481	1.17218	0.0373455
chr16:66828077:66830847:clu_19399:ENSG00000159593.14	ENSG00000159593	NAE1	Critical illness	Wald ratio	chr16:66905835:T:C	1.05259	1.00299	1.10466	0.0374364
chr15:40416362:40435417:clu_20796:ENSG00000128928.8	ENSG00000128928	IVD	Hospitalization	Wald ratio	chr15:40397746:C:T	1.15216	1.00824	1.31663	0.0374852
chr11:76658034:76658580:clu_9369:ENSG00000137507.11	ENSG00000137507	LRRC32	Reported infection	Wald ratio	chr11:76659143:A:G	1.02261	1.00129	1.04438	0.0375384
chr4:1228343:1238183:clu_43448:ENSG00000159692.15	ENSG00000159692	CTBP1	Critical illness	Wald ratio	chr4:1231023:G:A	1.06945	1.00387	1.13932	0.0375742
chr13:49661208:49691254:clu_2694:ENSG00000123179.13	ENSG00000123179	EBPL	Hospitalization	Wald ratio	chr13:49663119:A:G	1.05017	1.00281	1.09977	0.0375952
chr19:21988909:22010792:clu_26677:ENSG00000160321.14	ENSG00000160321	ZNF208	Hospitalization	Wald ratio	chr19:22105168:C:T	1.07916	1.0043	1.15959	0.0377957
chr6:34757551:34762595:clu_38054:ENSG00000124562.9	ENSG00000124562	SNRPC	Hospitalization	Wald ratio	chr6:34803043:G:A	0.971481	0.945313	0.998374	0.0378227
chr5:146128779:146128978:clu_42558:ENSG00000133706.17	ENSG00000133706	LARS1	Hospitalization	Wald ratio	chr5:146100495:CATT:C	1.05071	1.00277	1.10093	0.0378754
chr11:18396968:18400837:clu_7668:ENSG00000134333.13	ENSG00000134333	LDHA	Critical illness	Wald ratio	chr11:18397172:T:C	0.874829	0.771039	0.99259	0.0379498
chr4:122318270:122324427:clu_45214:ENSG00000138688.15	ENSG00000138688	KIAA1109	Hospitalization	Wald ratio	chr4:122355242:T:C	0.951761	0.908328	0.997272	0.0380244
chr15:41264235:41270557:clu_20851:ENSG00000187446.11	ENSG00000187446	CHP1	Critical illness	Wald ratio	chr15:41264197:A:G	0.940341	0.887234	0.996627	0.0380916
chr5:82178587:82276145:clu_41639:ENSG00000152348.15	ENSG00000152348	ATG10	Critical illness	Wald ratio	chr5:82247124:C:T	1.1209	1.00625	1.24861	0.0381647
chr1:205528168:205528663:clu_60536:ENSG00000117266.15	ENSG00000117266	CDK18	Hospitalization	Wald ratio	chr1:205528636:C:G	1.06035	1.00319	1.12077	0.0381929
chr15:41507290:41507514:clu_20873:ENSG00000062524.15	ENSG00000062524	LTK	Reported infection	Wald ratio	chr15:41507513:T:C	0.98685	0.974572	0.999283	0.0382426
chr13:27441242:27445088:clu_2251:ENSG00000122033.14	ENSG00000122033	MTIF3	Hospitalization	Wald ratio	chr13:27441250:G:C	1.06054	1.00318	1.12118	0.0382602
chr12:9293910:9294432:clu_3766:ENSG00000111788.10	ENSG00000111788		Reported infection	Inverse variance weighted	chr12:9283036:C:CAT,chr12:9313503:T:C	0.984277	0.969631	0.999144	0.0382696
chr1:37557748:37561557:clu_56654:ENSG00000163879.10	ENSG00000163879	DNALI1	Reported infection	Wald ratio	chr1:37580845:C:T	1.0111	1.00059	1.02171	0.038349
chr14:77902748:77907803:clu_24182:ENSG00000063761.15	ENSG00000063761	ADCK1	Hospitalization	Wald ratio	chr14:77902563:G:A	0.908731	0.830005	0.994925	0.038451
chr3:129393296:129393635:clu_48664:ENSG00000251474.6	ENSG00000251474	RPL32P3	Reported infection	Wald ratio	chr3:129393323:T:C	0.988792	0.97829	0.999406	0.0385396
chr7:135169060:135170276:clu_36370:ENSG00000122783.16	ENSG00000122783	CYREN	Critical illness	Wald ratio	chr7:135165973:A:G	0.918047	0.846607	0.995516	0.0385753
chr20:59037299:59038466:clu_32762:ENSG00000101166.15	ENSG00000101166	PRELID3B	Critical illness	Wald ratio	chr20:59037335:G:C	1.05331	1.00272	1.10645	0.0386132
chr13:113077211:113078363:clu_3207:ENSG00000126217.20	ENSG00000126217	MCF2L	Reported infection	Wald ratio	chr13:113072838:A:C	1.01823	1.00094	1.03582	0.0386387
chr12:6883919:6905585:clu_3634:ENSG00000010626.14	ENSG00000010626	LRRC23	Hospitalization	Wald ratio	chr12:6847298:T:C	0.938219	0.883183	0.996684	0.0386737
chr9:136419106:136421832:clu_64129:ENSG00000165688.11	ENSG00000165688	PMPCA	Reported infection	Wald ratio	chr9:136425017:A:G	0.98378	0.968626	0.999171	0.0389564
chr3:37129149:37148894:clu_46628:ENSG00000093167.17	ENSG00000093167	LRRFIP2	Hospitalization	Wald ratio	chr3:37214741:T:C	1.03451	1.00171	1.06839	0.0390445
chr9:129008791:129009771:clu_63693:ENSG00000148341.17	ENSG00000148341	SH3GLB2	Reported infection	Wald ratio	chr9:129009226:T:C	1.02452	1.00122	1.04836	0.0390449
chr11:124626751:124626904:clu_10279:ENSG00000154144.12	ENSG00000154144	TBRG1	Reported infection	Wald ratio	chr11:124626727:A:G	1.27363	1.01217	1.60263	0.0390969
chr8:123015585:123019195:clu_66104:ENSG00000136986.9	ENSG00000136986	DERL1	Critical illness	Wald ratio	chr8:123019301:C:T	0.906619	0.825985	0.995126	0.0391344
chr12:132728163:132734385:clu_6852:ENSG00000176915.14	ENSG00000176915	ANKLE2	Reported infection	Inverse variance weighted	chr12:132727387:G:C,chr12:132737203:G:C	1.01698	1.00083	1.03339	0.0392536
chr16:56667377:56667966:clu_19213:ENSG00000125144.13	ENSG00000125144	MT1G	Hospitalization	Wald ratio	chr16:56666666:CTT:C	1.02284	1.00111	1.04504	0.0392881
chr1:42825738:42830444:clu_56846:ENSG00000164010.13	ENSG00000164010	ERMAP	Reported infection	Wald ratio	chr1:42830447:A:G	1.01148	1.00056	1.02253	0.0393209
chr11:780381:780713:clu_7057:ENSG00000255284.1	ENSG00000255284	GATD1-DT	Reported infection	Wald ratio	chr11:817509:A:T	1.04211	1.00201	1.08381	0.0393765
chr1:169854964:169859041:clu_59782:ENSG00000000457.13	ENSG00000000457	SCYL3	Hospitalization	Wald ratio	chr1:169945202:G:A	1.06379	1.00299	1.12828	0.039444
chr12:10607936:10609098:clu_3857:ENSG00000111196.9	ENSG00000111196	MAGOHB	Reported infection	Wald ratio	chr12:10595017:A:G	1.03875	1.00182	1.07704	0.039567
chr21:42904276:42908864:clu_33565:ENSG00000160194.17	ENSG00000160194	NDUFV3	Reported infection	Wald ratio	chr21:42925726:G:C	0.983039	0.967153	0.999186	0.0396017
chr1:111347049:111348516:clu_58289:ENSG00000134216.18	ENSG00000134216	CHIA	Hospitalization	Wald ratio	chr1:111351336:G:A	0.94743	0.899931	0.997436	0.0396099
chr1:111347049:111348516:clu_58289:ENSG00000173947.13	ENSG00000173947	PIFO	Hospitalization	Wald ratio	chr1:111351336:G:A	0.94743	0.899931	0.997436	0.0396099
chr16:89098763:89100662:clu_20229:ENSG00000176715.15	ENSG00000176715	ACSF3	Reported infection	Wald ratio	chr16:89098566:A:C	1.01384	1.00065	1.0272	0.0396422
chr12:55997723:56002212:clu_4902:ENSG00000139531.12	ENSG00000139531	SUOX	Critical illness	Wald ratio	chr12:55991020:A:G	0.919413	0.848683	0.996038	0.0396712
chr14:35278718:35307994:clu_23257:ENSG00000100902.10	ENSG00000100902	PSMA6	Critical illness	Wald ratio	chr14:35257018:A:G	0.912282	0.835841	0.995714	0.0397661
chr10:79559506:79559969:clu_11892:ENSG00000185303.16	ENSG00000185303	SFTPA2	Reported infection	Wald ratio	chr10:79559511:T:C	1.01816	1.00084	1.03578	0.0398316
chr7:75982322:75983520:clu_35202:ENSG00000127948.15	ENSG00000127948	POR	Critical illness	Wald ratio	chr7:75984680:T:C	1.11619	1.00512	1.23955	0.0398421
chr17:41813279:41818089:clu_15080:ENSG00000141756.18	ENSG00000141756	FKBP10	Hospitalization	Wald ratio	chr17:41900339:A:G	1.06595	1.00295	1.13289	0.039889
chr1:40758451:40762888:clu_56780:ENSG00000066136.20	ENSG00000066136	NFYC	Hospitalization	Wald ratio	chr1:40747876:C:T	1.06846	1.00306	1.13813	0.039916
chr7:36637910:36673943:clu_34569:ENSG00000136250.11	ENSG00000136250	AOAH	Hospitalization	Wald ratio	chr7:37602711:C:T	0.944569	0.894495	0.997446	0.0401715
chr12:56133873:56134080:clu_4918:ENSG00000139641.12	ENSG00000139641	ESYT1	Critical illness	Wald ratio	chr12:56134068:A:G	1.09152	1.00389	1.1868	0.0402784
chr18:62282444:62285449:clu_29566:ENSG00000134444.13	ENSG00000134444	RELCH	Hospitalization	Wald ratio	chr18:62263585:C:T	1.04441	1.00192	1.0887	0.0403297
chr3:127710665:127715853:clu_48607:ENSG00000074416.13	ENSG00000074416	MGLL	Critical illness	Wald ratio	chr3:127715072:G:A	0.914023	0.838714	0.996094	0.0404454
chr19:51225155:51225803:clu_28180:ENSG00000105383.14	ENSG00000105383	CD33	Critical illness	Wald ratio	chr19:51224706:A:C	0.968456	0.939216	0.998607	0.0404534
chr16:24172361:24174518:clu_18509:ENSG00000166501.12	ENSG00000166501	PRKCB	Critical illness	Wald ratio	chr16:24149224:C:T	0.912256	0.835534	0.996024	0.0404768
chr3:51386335:51387737:clu_47371:ENSG00000145050.15	ENSG00000145050	MANF	Critical illness	Wald ratio	chr3:51387034:T:C	0.933419	0.873872	0.997024	0.0405038
chr7:151036649:151037241:clu_36747:ENSG00000197150.12	ENSG00000197150	ABCB8	Hospitalization	Wald ratio	chr7:151033133:A:G	1.04735	1.00199	1.09476	0.0405779
chr5:21491508:21495098:clu_40713:ENSG00000183666.16	ENSG00000183666	GUSBP1	Critical illness	Wald ratio	chr5:21564949:C:A	1.06047	1.00249	1.12181	0.0406952
chr9:128940497:128941445:clu_63683:ENSG00000175287.18	ENSG00000175287	PHYHD1	Reported infection	Wald ratio	chr9:128940612:G:A	1.01496	1.00063	1.0295	0.0406959
chr14:103563124:103587274:clu_24646:ENSG00000258851.1	ENSG00000258851		Reported infection	Wald ratio	chr14:103584546:A:G	0.985314	0.971448	0.999378	0.04076
chr14:103563124:103587274:clu_24646:ENSG00000256053.7	ENSG00000256053	COA8	Reported infection	Wald ratio	chr14:103584546:A:G	0.985314	0.971448	0.999378	0.04076
chr1:26572476:26573224:clu_56192:ENSG00000117676.13	ENSG00000117676	RPS6KA1	Critical illness	Wald ratio	chr1:26571019:AG:A	1.07164	1.00291	1.14508	0.040767
chr13:110697967:110701438:clu_3155:ENSG00000134905.16	ENSG00000134905	CARS2	Critical illness	Wald ratio	chr13:110663159:C:A	1.06566	1.00266	1.13262	0.0408038
chr16:15366760:15369712:clu_18152:ENSG00000183793.13	ENSG00000183793	NPIPA5	Reported infection	Wald ratio	chr16:15036083:T:C	0.980046	0.961293	0.999164	0.0408763
chr16:14949037:14950050:clu_18106:ENSG00000183426.16	ENSG00000183426	NPIPA1	Reported infection	Wald ratio	chr16:15036083:T:C	0.974128	0.949957	0.998913	0.0408763
chr4:1740986:1744518:clu_43497:ENSG00000013810.18	ENSG00000013810	TACC3	Critical illness	Inverse variance weighted	chr4:1726355:T:G,chr4:1743425:T:C	1.04683	1.00186	1.09382	0.0410707
chr4:48852504:48857213:clu_44258:ENSG00000109180.14	ENSG00000109180	OCIAD1	Hospitalization	Wald ratio	chr4:48853200:C:A	1.08666	1.00338	1.17686	0.0410722
chr10:23316912:23320741:clu_10937:ENSG00000179133.12	ENSG00000179133	C10orf67	Critical illness	Wald ratio	chr10:23276966:C:A	0.920652	0.850409	0.996698	0.0411867
chr22:46292328:46292791:clu_31093:ENSG00000075234.16	ENSG00000075234	TTC38	Reported infection	Wald ratio	chr22:46348034:G:A	1.02375	1.00092	1.04711	0.0413297
chr2:98616533:98618168:clu_52137:ENSG00000115446.11	ENSG00000115446	UNC50	Reported infection	Wald ratio	chr2:98379909:C:T	0.968372	0.938924	0.998744	0.0413797
chr5:96768431:96776404:clu_41830:ENSG00000164307.12	ENSG00000164307	ERAP1	Hospitalization	Inverse variance weighted	chr5:96750986:A:G,chr5:96761124:G:A	1.05002	1.00189	1.10046	0.0414608
chr2:24077761:24079444:clu_50428:ENSG00000115129.13	ENSG00000115129	TP53I3	Hospitalization	Wald ratio	chr2:24072324:G:C	0.932593	0.872077	0.997308	0.0414778
chr3:39101102:39101510:clu_46719:ENSG00000114745.13	ENSG00000114745	GORASP1	Hospitalization	Wald ratio	chr3:39776402:TA:T	1.10422	1.00381	1.21467	0.0415355
chr19:38320272:38325043:clu_27088:ENSG00000099337.4	ENSG00000099337	KCNK6	Reported infection	Wald ratio	chr19:38359051:C:T	0.968829	0.939764	0.998792	0.0415765
chr17:521738:532842:clu_13207:ENSG00000141252.19	ENSG00000141252	VPS53	Reported infection	Wald ratio	chr17:533660:C:T	1.0127	1.00048	1.02506	0.0415889
chr15:78939171:78944778:clu_22172:ENSG00000103811.15	ENSG00000103811	CTSH	Hospitalization	Wald ratio	chr15:78951388:C:CTCTT	1.07201	1.00264	1.14619	0.0416435
chr13:21301618:21330723:clu_2137:ENSG00000233325.3	ENSG00000233325	MIPEPP3	Hospitalization	Wald ratio	chr13:21330763:C:T	1.02495	1.00093	1.04954	0.0416759
chr17:65536553:65537324:clu_16207:ENSG00000168646.12	ENSG00000168646	AXIN2	Critical illness	Wald ratio	chr17:65545379:C:T	0.908074	0.827593	0.996381	0.0416972
chr19:52618765:52618936:clu_28280:ENSG00000167766.18	ENSG00000167766	ZNF83	Hospitalization	Wald ratio	chr19:52618505:A:G	1.0647	1.00234	1.13093	0.0417481
chr13:23889553:23890000:clu_2177:ENSG00000205861.11	ENSG00000205861	PCOTH	Hospitalization	Wald ratio	chr13:23883251:C:T	0.955489	0.914507	0.998307	0.0417803
chr15:51458627:51458709:clu_21332:ENSG00000104093.13	ENSG00000104093	DMXL2	Reported infection	Wald ratio	chr15:51592817:CT:C	1.04227	1.00153	1.08467	0.0418318
chr18:54271485:54273926:clu_29444:ENSG00000101751.10	ENSG00000101751	POLI	Hospitalization	Wald ratio	chr18:54287596:A:T	1.11727	1.00407	1.24322	0.0419017
chr1:204447578:204449185:clu_60479:ENSG00000133056.13	ENSG00000133056	PIK3C2B	Critical illness	Wald ratio	chr1:204437293:T:G	1.08795	1.00307	1.18001	0.0419567
chr5:131162676:131165060:clu_42165:ENSG00000169567.11	ENSG00000169567	HINT1	Hospitalization	Wald ratio	chr5:131137991:G:A	0.982712	0.966335	0.999367	0.0419722
chr6:96563355:96603602:clu_39115:ENSG00000112214.10	ENSG00000112214	FHL5	Critical illness	Wald ratio	chr6:96586454:G:GTC	1.12499	1.00423	1.26026	0.0420672
chr21:46277717:46279993:clu_33757:ENSG00000160294.10	ENSG00000160294	MCM3AP	Critical illness	Wald ratio	chr21:46277736:G:A	1.0647	1.00224	1.13105	0.0420971
chr1:27553185:27558706:clu_56259:ENSG00000126705.13	ENSG00000126705	AHDC1	Reported infection	Wald ratio	chr1:27055280:CA:C	1.1138	1.00383	1.23582	0.0421579
chr10:72086992:72088140:clu_11687:ENSG00000107742.12	ENSG00000107742	SPOCK2	Reported infection	Wald ratio	chr10:72086126:A:G	1.01747	1.00061	1.03461	0.0421794
chr16:31035761:31037926:clu_18906:ENSG00000103496.14	ENSG00000103496	STX4	Reported infection	Wald ratio	chr16:31015106:G:A	0.975339	0.952113	0.999132	0.0422951
chr1:101236991:101238822:clu_58103:ENSG00000170989.8	ENSG00000170989	S1PR1	Critical illness	Wald ratio	chr1:101236991:A:AG	1.07341	1.00247	1.14938	0.0422991
chr2:28861308:28869579:clu_50697:ENSG00000171103.10	ENSG00000171103	TRMT61B	Reported infection	Wald ratio	chr2:28809807:T:G	1.02392	1.00082	1.04755	0.0423588
chr6:130052991:130055171:clu_39603:ENSG00000198945.7	ENSG00000198945	L3MBTL3	Hospitalization	Wald ratio	chr6:130053316:A:T	0.976379	0.954101	0.999177	0.0423674
chr2:177283804:177287611:clu_53363:ENSG00000213963.6	ENSG00000213963		Reported infection	Wald ratio	chr2:177283742:T:A	1.01826	1.00062	1.0362	0.042401
chr2:177283804:177287611:clu_53363:ENSG00000116044.15	ENSG00000116044	NFE2L2	Reported infection	Wald ratio	chr2:177283742:T:A	1.01826	1.00062	1.0362	0.042401
chr7:115014533:115015688:clu_36066:ENSG00000135272.10	ENSG00000135272	MDFIC	Critical illness	Wald ratio	chr7:115047362:T:G	1.08768	1.00288	1.17965	0.0424159
chr3:136842569:136846528:clu_48865:ENSG00000239213.5	ENSG00000239213	NCK1-DT	Hospitalization	Wald ratio	chr3:136949418:T:TAA	1.05928	1.00195	1.11988	0.0424862
chr3:122619843:122621444:clu_48412:ENSG00000173200.12	ENSG00000173200	PARP15	Reported infection	Wald ratio	chr3:122612038:TTC:T	1.03518	1.00117	1.07035	0.0424907
chr5:146128779:146128978:clu_42558:ENSG00000133706.17	ENSG00000133706	LARS1	Critical illness	Wald ratio	chr5:146100495:CATT:C	1.07242	1.00236	1.14737	0.0425141
chr16:85671098:85672405:clu_20081:ENSG00000131149.18	ENSG00000131149	GSE1	Critical illness	Wald ratio	chr16:85672441:C:A	1.10649	1.00337	1.22021	0.0426222
chr15:76295737:76309932:clu_22072:ENSG00000140374.15	ENSG00000140374	ETFA	Critical illness	Wald ratio	chr15:76309175:T:C	0.971347	0.944422	0.99904	0.042672
chr2:61905858:62000701:clu_51304:ENSG00000173163.10	ENSG00000173163	COMMD1	Critical illness	Wald ratio	chr2:62047228:T:A	1.16942	1.00518	1.3605	0.0426775
chr17:19671956:19675496:clu_14343:ENSG00000072210.18	ENSG00000072210	ALDH3A2	Reported infection	Wald ratio	chr17:19650346:G:A	0.993811	0.987862	0.999796	0.0426932
chr15:43632363:43632717:clu_21091:ENSG00000249839.1	ENSG00000249839		Hospitalization	Wald ratio	chr15:43632936:A:T	0.964831	0.93199	0.998829	0.0427361
chr15:43632363:43632717:clu_21091:ENSG00000166762.16	ENSG00000166762	CATSPER2	Hospitalization	Wald ratio	chr15:43632936:A:T	0.964831	0.93199	0.998829	0.0427361
chr19:439030:440862:clu_24886:ENSG00000129946.10	ENSG00000129946	SHC2	Critical illness	Wald ratio	chr19:439055:A:G	0.970525	0.942841	0.999022	0.0427408
chr22:42125407:42136199:clu_30935:ENSG00000237037.9	ENSG00000237037	NDUFA6-DT	Reported infection	Wald ratio	chr22:42132561:T:C	0.985569	0.971808	0.999525	0.0427475
chr13:23889553:23890000:clu_2177:ENSG00000205861.11	ENSG00000205861	PCOTH	Critical illness	Wald ratio	chr13:23883251:C:T	0.935271	0.876622	0.997843	0.0428351
chr2:218236733:218238664:clu_54107:ENSG00000163466.15	ENSG00000163466	ARPC2	Reported infection	Wald ratio	chr2:218233050:G:A	0.951793	0.907354	0.998408	0.0428406
chr14:102348759:102355768:clu_24585:ENSG00000100865.14	ENSG00000100865	CINP	Reported infection	Wald ratio	chr14:102350076:G:A	1.0357	1.00113	1.07147	0.0428726
chr17:65536553:65537324:clu_16207:ENSG00000168646.12	ENSG00000168646	AXIN2	Hospitalization	Wald ratio	chr17:65545379:C:T	0.936038	0.877999	0.997913	0.0429783
chr17:60129090:60132436:clu_15959:ENSG00000267248.1	ENSG00000267248		Reported infection	Wald ratio	chr17:60136602:G:C	1.02748	1.00086	1.05481	0.0429817
chr7:100112917:100113616:clu_35692:ENSG00000106290.14	ENSG00000106290	TAF6	Critical illness	Wald ratio	chr7:100019444:A:G	1.08512	1.00258	1.17445	0.0429874
chr16:28835399:28835546:clu_18630:ENSG00000168488.18	ENSG00000168488	ATXN2L	Reported infection	Wald ratio	chr16:28832963:G:A	0.9937	0.987634	0.999803	0.0430681
chr19:53446337:53447196:clu_28332:ENSG00000241015.2	ENSG00000241015	TPM3P9	Hospitalization	Wald ratio	chr19:53445938:A:G	1.06244	1.00186	1.12669	0.0431934
chr19:53446337:53447196:clu_28332:ENSG00000160336.14	ENSG00000160336	ZNF761	Hospitalization	Wald ratio	chr19:53445938:A:G	1.06244	1.00186	1.12669	0.0431934
chr22:20148800:20149187:clu_29947:ENSG00000234409.6	ENSG00000234409	CCDC188	Reported infection	Wald ratio	chr22:20150582:C:T	1.02501	1.00075	1.04986	0.0432814
chr12:8194796:8194933:clu_3708:ENSG00000226711.6	ENSG00000226711	FAM66C	Reported infection	Wald ratio	chr12:8197374:T:C	1.02042	1.00061	1.04062	0.0433241
chr2:97142668:97142763:clu_52066:ENSG00000135976.17	ENSG00000135976	ANKRD36	Critical illness	Wald ratio	chr2:97143088:T:C	1.06926	1.002	1.14104	0.0433726
chr5:77693430:77708242:clu_41526:ENSG00000171530.13	ENSG00000171530	TBCA	Reported infection	Wald ratio	chr5:77693412:G:A	1.03425	1.001	1.06861	0.0434203
chr1:16758293:16758466:clu_55768:ENSG00000186715.10	ENSG00000186715	MST1L	Reported infection	Wald ratio	chr1:16861896:C:T	1.03022	1.00087	1.06042	0.0434836
chr3:52442907:52443016:clu_47486:ENSG00000010319.6	ENSG00000010319	SEMA3G	Reported infection	Wald ratio	chr3:52397655:A:G	0.97798	0.957061	0.999356	0.0435525
chr2:190408503:190435977:clu_53580:ENSG00000151690.14	ENSG00000151690	MFSD6	Hospitalization	Wald ratio	chr2:190724253:C:G	1.07676	1.00212	1.15695	0.0436157
chr10:132365550:132375066:clu_13079:ENSG00000148814.17	ENSG00000148814	LRRC27	Reported infection	Wald ratio	chr10:132366849:T:C	1.02172	1.00061	1.04328	0.0436908
chr1:155679512:155679928:clu_59222:ENSG00000163374.19	ENSG00000163374	YY1AP1	Critical illness	Wald ratio	chr1:155660961:G:A	1.06215	1.0017	1.12625	0.043703
chr17:5346925:5349487:clu_13618:ENSG00000029725.16	ENSG00000029725	RABEP1	Hospitalization	Wald ratio	chr17:5327425:C:T	0.935644	0.877075	0.998124	0.0437073
chr17:58703329:58705878:clu_15912:ENSG00000108384.14	ENSG00000108384	RAD51C	Critical illness	Wald ratio	chr17:58596812:G:A	1.07241	1.00195	1.14782	0.0437977
chr12:9681033:9687902:clu_3804:ENSG00000069493.14	ENSG00000069493	CLEC2D	Hospitalization	Wald ratio	chr12:9649312:G:A	0.947419	0.898948	0.998504	0.0438188
chr18:36167222:36171047:clu_29238:ENSG00000134759.13	ENSG00000134759	ELP2	Reported infection	Wald ratio	chr18:36169709:T:G	1.00992	1.00027	1.01966	0.0438583
chr11:118531871:118532246:clu_10089:ENSG00000149582.15	ENSG00000149582	TMEM25	Hospitalization	Wald ratio	chr11:118532247:T:G	1.04271	1.00114	1.086	0.043924
chr17:36496406:36499075:clu_14795:ENSG00000278259.4	ENSG00000278259	MYO19	Hospitalization	Wald ratio	chr17:36528318:C:T	1.02877	1.00077	1.05755	0.0439245
chr15:43632363:43632717:clu_21091:ENSG00000249839.1	ENSG00000249839		Critical illness	Wald ratio	chr15:43632936:A:T	0.939826	0.884764	0.998316	0.0439381
chr15:43632363:43632717:clu_21091:ENSG00000166762.16	ENSG00000166762	CATSPER2	Critical illness	Wald ratio	chr15:43632936:A:T	0.939826	0.884764	0.998316	0.0439381
chr14:52315391:52327221:clu_23499:ENSG00000125384.6	ENSG00000125384	PTGER2	Reported infection	Wald ratio	chr14:52314477:A:G	0.975621	0.952462	0.999343	0.0440495
chr1:206603204:206605400:clu_60606:ENSG00000143486.15	ENSG00000143486	EIF2D	Hospitalization	Wald ratio	chr1:206586643:A:G	0.96228	0.92693	0.998978	0.0440633
chr19:54218413:54218645:clu_28397:ENSG00000131042.14	ENSG00000131042	LILRB2	Reported infection	Wald ratio	chr19:54218406:G:A	0.974814	0.950905	0.999323	0.0440748
chr17:30732123:30743301:clu_14615:ENSG00000264538.6	ENSG00000264538	SUZ12P1	Hospitalization	Wald ratio	chr17:30729694:T:TGGG	0.969648	0.940979	0.99919	0.0441273
chr3:101574279:101585437:clu_48070:ENSG00000081154.11	ENSG00000081154	PCNP	Hospitalization	Wald ratio	chr3:101621356:A:AG	0.937544	0.880468	0.998321	0.0441786
chr10:100275493:100280124:clu_12374:ENSG00000196072.11	ENSG00000196072	BLOC1S2	Reported infection	Wald ratio	chr10:100278884:A:G	1.0396	1.001	1.07968	0.0442559
chr15:65045744:65058427:clu_21678:ENSG00000103710.10	ENSG00000103710	RASL12	Critical illness	Wald ratio	chr15:65043525:G:T	1.07178	1.00178	1.14667	0.0442704
chr17:32928237:32931327:clu_14711:ENSG00000006042.11	ENSG00000006042	TMEM98	Critical illness	Wald ratio	chr17:32954868:C:G	0.950858	0.9053	0.998709	0.0442711
chr8:494597:544650:clu_64442:ENSG00000180190.11	ENSG00000180190	TDRP	Critical illness	Wald ratio	chr8:495155:C:A	0.921291	0.850538	0.99793	0.0443487
chr19:3136595:3148591:clu_25213:ENSG00000060558.3	ENSG00000060558	GNA15	Critical illness	Wald ratio	chr19:3146503:A:G	0.951257	0.906005	0.99877	0.0444869
chr10:43373783:43374470:clu_11212:ENSG00000150201.14	ENSG00000150201	FXYD4	Reported infection	Wald ratio	chr10:43373649:A:C	0.984925	0.970436	0.99963	0.0445517
chr3:136819214:136854443:clu_48867:ENSG00000168917.8	ENSG00000168917	SLC35G2	Hospitalization	Wald ratio	chr3:136882204:A:T	0.92606	0.859184	0.99814	0.0445753
chr15:59652326:59657406:clu_21510:ENSG00000140307.10	ENSG00000140307	GTF2A2	Reported infection	Wald ratio	chr15:59634747:C:A	0.964234	0.930566	0.999119	0.0445844
chr3:129558575:129560330:clu_48686:ENSG00000004399.12	ENSG00000004399	PLXND1	Hospitalization	Wald ratio	chr3:129559603:G:GC	1.10649	1.00244	1.22134	0.0446
chr7:102474535:102478808:clu_35844:ENSG00000005075.15	ENSG00000005075	POLR2J	Reported infection	Wald ratio	chr7:102461954:G:C	1.03771	1.00088	1.0759	0.0446941
chr1:40260985:40267786:clu_56755:ENSG00000084073.8	ENSG00000084073	ZMPSTE24	Critical illness	Wald ratio	chr1:40283083:T:C	1.1303	1.00287	1.27391	0.0447491
chr3:108218653:108222111:clu_48131:ENSG00000114446.4	ENSG00000114446	IFT57	Hospitalization	Wald ratio	chr3:108207250:G:A	0.959424	0.921381	0.999037	0.0447906
chr5:52788414:52801409:clu_41058:ENSG00000152684.10	ENSG00000152684	PELO	Critical illness	Wald ratio	chr5:52776811:A:T	1.08477	1.00187	1.17452	0.0448451
chr1:11827221:11828106:clu_55575:ENSG00000011021.21	ENSG00000011021	CLCN6	Critical illness	Wald ratio	chr1:11778705:A:G	0.931115	0.868389	0.998371	0.0448809
chr6:133537358:133568190:clu_39689:ENSG00000227954.6	ENSG00000227954	TARID	Critical illness	Wald ratio	chr6:133528651:G:A	1.02727	1.00061	1.05463	0.0448905
chr13:113094635:113096371:clu_3201:ENSG00000126217.20	ENSG00000126217	MCF2L	Critical illness	Wald ratio	chr13:113095331:G:A	1.04884	1.00108	1.09888	0.0449273
chr21:26934749:26943380:clu_33160:ENSG00000154736.5	ENSG00000154736	ADAMTS5	Hospitalization	Wald ratio	chr21:26605912:G:A	1.07857	1.0017	1.16133	0.0449602
chr6:25109581:25114991:clu_37365:ENSG00000168405.15	ENSG00000168405	CMAHP	Hospitalization	Wald ratio	chr6:25110006:T:C	1.02573	1.00057	1.05152	0.0449605
chr1:201364375:201365610:clu_60312:ENSG00000118194.18	ENSG00000118194	TNNT2	Reported infection	Wald ratio	chr1:201363758:T:G	0.982165	0.965034	0.9996	0.0450093
chr13:113501880:113510238:clu_3245:ENSG00000150403.17	ENSG00000150403	TMCO3	Critical illness	Wald ratio	chr13:113503531:A:G	0.916823	0.842188	0.998072	0.0450149
chr2:218664873:218665155:clu_54160:ENSG00000163481.7	ENSG00000163481	RNF25	Hospitalization	Wald ratio	chr2:218642579:T:C	1.0814	1.00174	1.1674	0.0450241
chr14:70329236:70359519:clu_23889:ENSG00000133983.14	ENSG00000133983	COX16	Reported infection	Wald ratio	chr14:70346390:C:T	0.961675	0.925616	0.999139	0.0450578
chr2:119367644:119368188:clu_52524:ENSG00000155368.16	ENSG00000155368	DBI	Critical illness	Wald ratio	chr2:119376083:T:G	1.10504	1.0022	1.21845	0.0450742
chr17:5404246:5405057:clu_13625:ENSG00000108559.11	ENSG00000108559	NUP88	Hospitalization	Wald ratio	chr17:5405057:T:C	0.977333	0.95566	0.999497	0.0450794
chr9:129141918:129142445:clu_63717:ENSG00000119383.19	ENSG00000119383	PTPA	Reported infection	Wald ratio	chr9:129122523:T:C	1.01536	1.00033	1.03061	0.0450828
chr3:119491574:119492282:clu_48310:ENSG00000163389.10	ENSG00000163389	POGLUT1	Reported infection	Wald ratio	chr3:119421217:T:G	0.986731	0.973922	0.999708	0.0451016
chr20:58673711:58691724:clu_32740:ENSG00000124222.22	ENSG00000124222	STX16	Reported infection	Wald ratio	chr20:58697666:G:A	0.981271	0.96329	0.999588	0.0451074
chr15:88887345:88895459:clu_22436:ENSG00000140511.11	ENSG00000140511	HAPLN3	Critical illness	Wald ratio	chr15:88890901:G:T	1.06126	1.00129	1.12481	0.045116
chr1:151889373:151895008:clu_58973:ENSG00000159445.12	ENSG00000159445	THEM4	Hospitalization	Wald ratio	chr1:151907285:A:G	1.04284	1.0009	1.08652	0.0451754
chr16:86491004:86498424:clu_20093:ENSG00000268388.5	ENSG00000268388	FENDRR	Hospitalization	Wald ratio	chr16:86498426:C:T	1.04794	1.00099	1.09708	0.0452468
chr16:15366760:15369712:clu_18152:ENSG00000183793.13	ENSG00000183793	NPIPA5	Hospitalization	Wald ratio	chr16:15036083:T:C	0.9561	0.914985	0.999063	0.0453107
chr16:14949037:14950050:clu_18106:ENSG00000183426.16	ENSG00000183426	NPIPA1	Hospitalization	Wald ratio	chr16:15036083:T:C	0.943289	0.890879	0.998782	0.0453107
chr15:41286100:41308567:clu_20853:ENSG00000247556.6	ENSG00000247556	OIP5-AS1	Critical illness	Wald ratio	chr15:41298100:CT:C	1.09646	1.00192	1.19993	0.0453154
chr10:129467296:129536241:clu_13037:ENSG00000170430.9	ENSG00000170430	MGMT	Critical illness	Wald ratio	chr10:129467281:T:C	1.09598	1.00191	1.19889	0.0453273
chr20:62322758:62323456:clu_32851:ENSG00000130702.15	ENSG00000130702	LAMA5	Hospitalization	Wald ratio	chr20:62322665:T:C	1.01999	1.00041	1.03996	0.0453746
chr13:23760217:23805950:clu_2170:ENSG00000027001.9	ENSG00000027001	MIPEP	Critical illness	Wald ratio	chr13:23869849:C:T	1.0804	1.00158	1.16541	0.0454121
chr1:16316568:16352255:clu_55730:ENSG00000037637.10	ENSG00000037637	FBXO42	Critical illness	Wald ratio	chr1:16238368:G:A	0.923618	0.854435	0.998403	0.0454793
chr9:137037910:137039971:clu_64273:ENSG00000107281.9	ENSG00000107281	NPDC1	Hospitalization	Wald ratio	chr9:137037759:A:C	0.947646	0.899003	0.998922	0.0454907
chr12:57474176:57474452:clu_5092:ENSG00000123329.17	ENSG00000123329	ARHGAP9	Critical illness	Wald ratio	chr12:57474460:A:G	1.04103	1.00079	1.08289	0.0455898
chr12:50134068:50134546:clu_4609:ENSG00000139624.12	ENSG00000139624	CERS5	Hospitalization	Wald ratio	chr12:50117625:C:T	0.964472	0.930866	0.999291	0.0455899
chr12:132572344:132572470:clu_6809:ENSG00000112787.12	ENSG00000112787	FBRSL1	Critical illness	Wald ratio	chr12:132489537:C:G	1.0723	1.00136	1.14826	0.0456144
chr8:616581:625675:clu_64443:ENSG00000104714.13	ENSG00000104714	ERICH1	Reported infection	Wald ratio	chr8:674988:C:G	1.03439	1.00064	1.06927	0.0457117
chr16:29925581:29925790:clu_18748:ENSG00000174943.9	ENSG00000174943	KCTD13	Reported infection	Wald ratio	chr16:29928556:G:A	0.977282	0.955498	0.999563	0.0457239
chr5:33463825:33466871:clu_40775:ENSG00000113407.13	ENSG00000113407	TARS1	Hospitalization	Wald ratio	chr5:33470746:G:C	0.937773	0.880488	0.998784	0.0457383
chr9:137356368:137366493:clu_64354:ENSG00000187609.15	ENSG00000187609	EXD3	Critical illness	Wald ratio	chr9:137367974:T:C	1.04807	1.00087	1.0975	0.0458208
chr3:128065884:128066954:clu_48613:ENSG00000058262.9	ENSG00000058262	SEC61A1	Reported infection	Wald ratio	chr3:128078950:C:T	1.025	1.00045	1.05015	0.0458757
chr11:125895789:125903170:clu_10338:ENSG00000110060.8	ENSG00000110060	PUS3	Critical illness	Wald ratio	chr11:125896149:A:C	0.923548	0.854183	0.998546	0.0458795
chr8:42156039:42157941:clu_65178:ENSG00000070718.11	ENSG00000070718	AP3M2	Critical illness	Wald ratio	chr8:42133830:T:A	0.888028	0.790302	0.997837	0.045894
chr14:24632459:24632915:clu_23138:ENSG00000100450.12	ENSG00000100450	GZMH	Reported infection	Wald ratio	chr14:24632208:T:C	1.05305	1.00094	1.10788	0.0458977
chr1:219179246:219193130:clu_60830:ENSG00000143353.11	ENSG00000143353	LYPLAL1	Hospitalization	Wald ratio	chr1:219309698:A:G	0.952954	0.908913	0.99913	0.0459302
chr3:128082574:128083074:clu_48611:ENSG00000175792.11	ENSG00000175792	RUVBL1	Reported infection	Wald ratio	chr3:128053942:A:G	0.965815	0.933385	0.999372	0.0459317
chr17:82183932:82184958:clu_17102:ENSG00000176155.18	ENSG00000176155	CCDC57	Hospitalization	Wald ratio	chr17:82132177:T:G	0.983924	0.96839	0.999708	0.0459443
chr12:119668403:119672301:clu_6353:ENSG00000111725.10	ENSG00000111725	PRKAB1	Reported infection	Wald ratio	chr12:119671479:A:AGGCACCTCTTCACAGGAC	1.01915	1.00034	1.03832	0.0459486
chr4:163517476:163519334:clu_45678:ENSG00000198498.9	ENSG00000198498	TMA16	Critical illness	Wald ratio	chr4:163529166:A:AAAT	0.903159	0.817178	0.998188	0.0459884
chr16:30654997:30655351:clu_18852:ENSG00000156858.11	ENSG00000156858	PRR14	Hospitalization	Wald ratio	chr16:30655046:T:C	0.945629	0.895096	0.999014	0.0460259
chr7:98282453:98306483:clu_35576:ENSG00000164713.9	ENSG00000164713	BRI3	Hospitalization	Wald ratio	chr7:98378229:CAT:C	1.07801	1.00131	1.16058	0.046058
chr12:70572087:70581036:clu_5372:ENSG00000127329.15	ENSG00000127329	PTPRB	Reported infection	Wald ratio	chr12:70570933:C:T	1.02628	1.00045	1.05278	0.0460984
chr12:123459900:123465538:clu_6616:ENSG00000184209.14	ENSG00000184209	SNRNP35	Critical illness	Wald ratio	chr12:123477890:G:A	1.15993	1.00255	1.342	0.0461273
chr10:100983817:100986749:clu_12425:ENSG00000055950.16	ENSG00000055950	MRPL43	Hospitalization	Wald ratio	chr10:100986746:T:C	0.986266	0.972949	0.999765	0.0461679
chr14:100132779:100135905:clu_24529:ENSG00000196405.12	ENSG00000196405	EVL	Reported infection	Wald ratio	chr14:100137062:A:C	0.976662	0.95425	0.999599	0.0461754
chr5:40979909:40981392:clu_40979:ENSG00000112936.18	ENSG00000112936	C7	Reported infection	Wald ratio	chr5:40975457:A:G	0.989755	0.979786	0.999826	0.0461895
chr1:27357876:27358181:clu_56252:ENSG00000142733.14	ENSG00000142733	MAP3K6	Hospitalization	Wald ratio	chr1:27357905:A:G	1.01606	1.00026	1.0321	0.0462851
chr7:135187169:135189344:clu_36371:ENSG00000105875.13	ENSG00000105875	WDR91	Critical illness	Wald ratio	chr7:135201214:C:T	1.06098	1.00095	1.1246	0.0463762
chr12:10160021:10160786:clu_3829:ENSG00000173391.8	ENSG00000173391	OLR1	Reported infection	Wald ratio	chr12:10155373:G:A	0.990258	0.980758	0.999851	0.0465594
chr16:57985546:57985909:clu_19313:ENSG00000159648.11	ENSG00000159648	TEPP	Critical illness	Wald ratio	chr16:57983935:G:C	1.0577	1.00084	1.11779	0.046638
chr16:57985546:57985909:clu_19313:ENSG00000103005.11	ENSG00000103005	USB1	Critical illness	Wald ratio	chr16:57983935:G:C	1.0577	1.00084	1.11779	0.046638
chr21:15818846:15824966:clu_33112:ENSG00000155313.15	ENSG00000155313	USP25	Hospitalization	Wald ratio	chr21:15316014:A:G	0.906216	0.822423	0.998547	0.0466637
chr7:112465838:112467981:clu_36047:ENSG00000006652.13	ENSG00000006652	IFRD1	Critical illness	Inverse variance weighted	chr7:112464727:G:A,chr7:112473591:A:G	0.873924	0.765247	0.998035	0.0467013
chr4:1347609:1348090:clu_43464:ENSG00000163945.15	ENSG00000163945	UVSSA	Critical illness	Wald ratio	chr4:1347765:G:A	0.949368	0.901974	0.999253	0.0467494
chr15:52613857:52678006:clu_21391:ENSG00000047346.12	ENSG00000047346	FAM214A	Critical illness	Wald ratio	chr15:52658572:TA:T	1.07255	1.00099	1.14923	0.0468072
chr14:24195051:24195346:clu_23070:ENSG00000100926.14	ENSG00000100926	TM9SF1	Critical illness	Wald ratio	chr14:23532453:T:C	0.893248	0.799149	0.998428	0.0468491
chr1:27935244:27945232:clu_56285:ENSG00000130768.14	ENSG00000130768	SMPDL3B	Hospitalization	Wald ratio	chr1:27944226:C:T	0.944493	0.892769	0.999213	0.0468811
chr10:129467296:129536241:clu_13037:ENSG00000170430.9	ENSG00000170430	MGMT	Reported infection	Wald ratio	chr10:129467281:T:C	1.03045	1.00041	1.06139	0.0469202
chr12:50112301:50118493:clu_4608:ENSG00000178449.8	ENSG00000178449	COX14	Hospitalization	Wald ratio	chr12:50117831:A:G	0.978016	0.956802	0.9997	0.0469481
chr8:144430537:144431078:clu_66637:ENSG00000160949.16	ENSG00000160949	TONSL	Reported infection	Wald ratio	chr8:144416180:G:T	0.969231	0.939794	0.999589	0.0470245
chr2:65344594:65344719:clu_51377:ENSG00000198369.9	ENSG00000198369	SPRED2	Reported infection	Wald ratio	chr2:65330153:C:T	1.03113	1.00039	1.06282	0.0471228
chr15:82989188:82989881:clu_22288:ENSG00000169612.3	ENSG00000169612	RAMAC	Reported infection	Wald ratio	chr15:82978766:G:A	1.01724	1.00021	1.03456	0.0472394
chr22:37185455:37190865:clu_30643:ENSG00000133466.13	ENSG00000133466	C1QTNF6	Critical illness	Wald ratio	chr22:37177672:A:C	1.07484	1.00088	1.15426	0.0472426
chr22:19177865:19177942:clu_29852:ENSG00000100075.9	ENSG00000100075	SLC25A1	Hospitalization	Wald ratio	chr22:19217296:T:A	1.06461	1.00073	1.13256	0.0473718
chr6:56460254:56463565:clu_38700:ENSG00000151914.19	ENSG00000151914	DST	Critical illness	Wald ratio	chr6:56432092:C:T	1.15075	1.00162	1.32208	0.0473839
chr3:197622330:197623220:clu_49999:ENSG00000214135.8	ENSG00000214135	SDHAP4	Hospitalization	Wald ratio	chr3:197236698:C:G	1.08103	1.00088	1.1676	0.0474355
chr12:29149407:29270412:clu_4165:ENSG00000064763.10	ENSG00000064763	FAR2	Hospitalization	Wald ratio	chr12:29255759:A:G	0.934945	0.874783	0.999245	0.0474557
chr9:92068098:92080016:clu_62672:ENSG00000090054.13	ENSG00000090054	SPTLC1	Hospitalization	Wald ratio	chr9:92071373:C:T	0.919172	0.845673	0.99906	0.0474698
chr5:172986760:172994775:clu_43013:ENSG00000113732.8	ENSG00000113732	ATP6V0E1	Hospitalization	Wald ratio	chr5:172985550:A:C	1.10434	1.0011	1.21823	0.0474789
chr8:143267484:143274704:clu_66397:ENSG00000250571.6	ENSG00000250571	GLI4	Hospitalization	Wald ratio	chr8:143320168:G:A	1.06684	1.00071	1.13735	0.0475154
chr8:143267484:143274704:clu_66397:ENSG00000181638.17	ENSG00000181638	ZFP41	Hospitalization	Wald ratio	chr8:143320168:G:A	1.06684	1.00071	1.13735	0.0475154
chr20:3889932:3907926:clu_31576:ENSG00000125779.21	ENSG00000125779	PANK2	Hospitalization	Wald ratio	chr20:4334940:T:A	0.943488	0.890727	0.999374	0.0475583
chr22:19475602:19478825:clu_29875:ENSG00000070010.18	ENSG00000070010	UFD1	Critical illness	Wald ratio	chr22:19478826:G:T	1.03592	1.00037	1.07273	0.0475904
chr2:70288192:70293618:clu_51479:ENSG00000143977.13	ENSG00000143977	SNRPG	Reported infection	Wald ratio	chr2:70249066:A:G	1.03472	1.00033	1.0703	0.0478034
chr1:93318228:93324635:clu_57940:ENSG00000223745.7	ENSG00000223745	CCDC18-AS1	Critical illness	Wald ratio	chr1:93318238:G:A	1.034	1.00032	1.06881	0.0478492
chr12:55990804:55991360:clu_4900:ENSG00000111540.15	ENSG00000111540	RAB5B	Hospitalization	Wald ratio	chr12:55982097:T:C	1.03486	1.00032	1.07059	0.0478779
chr1:156294565:156295526:clu_59317:ENSG00000198715.11	ENSG00000198715	GLMP	Critical illness	Wald ratio	chr1:156355450:A:G	0.921912	0.850548	0.999264	0.0479426
chr5:477465:477806:clu_40434:ENSG00000225138.7	ENSG00000225138	SLC9A3-AS1	Hospitalization	Wald ratio	chr5:477686:A:C	0.928893	0.863376	0.999383	0.0480975
chr5:1572286:1574182:clu_40526:ENSG00000251532.1	ENSG00000251532		Reported infection	Inverse variance weighted	chr5:1578316:G:GGGGCCTGTTCCCAACATGTCCCCTTTGTTTTGCAAAGCGATAAAAGCAAAGGCAGCTTTGTCATGGT,chr5:1584487:A:G	1.01833	1.00015	1.03685	0.0481184
chr5:1572286:1574182:clu_40526:ENSG00000185986.11	ENSG00000185986	SDHAP3	Reported infection	Inverse variance weighted	chr5:1578316:G:GGGGCCTGTTCCCAACATGTCCCCTTTGTTTTGCAAAGCGATAAAAGCAAAGGCAGCTTTGTCATGGT,chr5:1584487:A:G	1.01833	1.00015	1.03685	0.0481184
chr22:37296065:37297564:clu_30649:ENSG00000100055.20	ENSG00000100055	CYTH4	Critical illness	Inverse variance weighted	chr22:37296796:T:C,chr22:37298931:G:A	1.02899	1.00023	1.05858	0.0481365
chr16:376455:376544:clu_17278:ENSG00000129925.10	ENSG00000129925	PGAP6	Critical illness	Wald ratio	chr16:376432:C:T	1.06279	1.00049	1.12897	0.0481599
chr17:35597152:35598230:clu_14754:ENSG00000006125.17	ENSG00000006125	AP2B1	Hospitalization	Wald ratio	chr17:35604168:T:C	1.11947	1.00091	1.25207	0.0481633
chr19:57634755:57640704:clu_28648:ENSG00000121417.13	ENSG00000121417	ZNF211	Reported infection	Inverse variance weighted	chr19:57633180:C:G,chr19:57639970:T:TG	0.987638	0.975525	0.999901	0.048187
chr7:38178420:38201714:clu_34584:ENSG00000010270.13	ENSG00000010270	STARD3NL	Critical illness	Wald ratio	chr7:38165296:T:C	0.937747	0.879808	0.999502	0.0482365
chr22:50626278:50626591:clu_31336:ENSG00000100299.17	ENSG00000100299	ARSA	Critical illness	Wald ratio	chr22:50652069:T:TC	1.20605	1.0013	1.45265	0.0484163
chr7:115014533:115015688:clu_36066:ENSG00000135272.10	ENSG00000135272	MDFIC	Reported infection	Wald ratio	chr7:115047362:T:G	1.02642	1.00018	1.05335	0.0484355
chr4:105898001:105927336:clu_44968:ENSG00000168743.12	ENSG00000168743	NPNT	Reported infection	Wald ratio	chr4:105897896:A:G	1.01688	1.00011	1.03394	0.0485249
chr3:114082794:114085673:clu_48271:ENSG00000151576.10	ENSG00000151576	QTRT2	Reported infection	Wald ratio	chr3:114082979:T:C	0.978672	0.957923	0.99987	0.0486298
chr12:57474176:57474452:clu_5092:ENSG00000123329.17	ENSG00000123329	ARHGAP9	Hospitalization	Wald ratio	chr12:57474460:A:G	1.02769	1.00016	1.05597	0.0486995
chr9:34660600:34661482:clu_62028:ENSG00000137070.17	ENSG00000137070	IL11RA	Critical illness	Wald ratio	chr9:34660867:T:C	1.03419	1.00019	1.06935	0.0487207
chr1:228140363:228141124:clu_61082:ENSG00000143774.16	ENSG00000143774	GUK1	Critical illness	Wald ratio	chr1:228214582:G:C	0.874217	0.764828	0.99925	0.048728
chr19:4033580:4037374:clu_25299:ENSG00000105229.6	ENSG00000105229	PIAS4	Critical illness	Wald ratio	chr19:4040009:C:T	1.1339	1.00059	1.28497	0.0489321
chr8:22994639:23004425:clu_64830:ENSG00000008853.16	ENSG00000008853	RHOBTB2	Critical illness	Wald ratio	chr8:23002285:A:G	0.935956	0.876284	0.999691	0.0489345
chr5:95768166:95780252:clu_41812:ENSG00000164292.12	ENSG00000164292	RHOBTB3	Critical illness	Wald ratio	chr5:95810098:G:C	0.890474	0.793371	0.999461	0.0489407
chr7:1000551:1009950:clu_33847:ENSG00000146540.14	ENSG00000146540	C7orf50	Reported infection	Wald ratio	chr7:1012140:G:A	0.974078	0.94893	0.999893	0.0490711
chr7:43973323:43986601:clu_34659:ENSG00000241057.2	ENSG00000241057		Critical illness	Wald ratio	chr7:43955358:T:A	1.0343	1.00011	1.06965	0.0492719
chr1:228140363:228141124:clu_61082:ENSG00000143774.16	ENSG00000143774	GUK1	Hospitalization	Wald ratio	chr1:228214582:G:C	0.914169	0.835938	0.999722	0.0492914
chr19:45523695:45523841:clu_27620:ENSG00000125753.13	ENSG00000125753	VASP	Hospitalization	Wald ratio	chr19:45532204:T:A	1.03117	1.00009	1.06321	0.0492983
chr8:94865690:94866158:clu_65781:ENSG00000164941.13	ENSG00000164941	INTS8	Critical illness	Wald ratio	chr8:94885566:G:T	0.880214	0.775069	0.999624	0.0493268
chr3:141386937:141396259:clu_48957:ENSG00000177311.11	ENSG00000177311	ZBTB38	Critical illness	Wald ratio	chr3:141396377:C:T	1.07901	1.00021	1.16403	0.0493805
chr12:48348115:48350786:clu_4435:ENSG00000167528.12	ENSG00000167528	ZNF641	Hospitalization	Wald ratio	chr12:48350416:A:C	1.05728	1.00011	1.11771	0.0495342
chr4:4240479:4246202:clu_43645:ENSG00000132406.11	ENSG00000132406	TMEM128	Critical illness	Wald ratio	chr4:4245065:T:C	1.05182	1.0001	1.10622	0.0495442
chr22:19973036:19973643:clu_29913:ENSG00000099889.13	ENSG00000099889	ARVCF	Reported infection	Wald ratio	chr22:19971146:A:G	1.02364	1.00004	1.04779	0.0495927
chr5:1630566:1632845:clu_40535:ENSG00000188002.10	ENSG00000188002	PDCD6P1	Hospitalization	Wald ratio	chr5:1593131:T:C	0.970709	0.942308	0.999967	0.0497457
chr1:156246250:156246681:clu_59306:ENSG00000160781.15	ENSG00000160781	PAQR6	Critical illness	Wald ratio	chr1:156250265:C:T	1.08218	1.00009	1.17101	0.0497489
chr19:57634755:57640704:clu_28648:ENSG00000121417.13	ENSG00000121417	ZNF211	Hospitalization	Inverse variance weighted	chr19:57633180:C:G,chr19:57639970:T:TG	0.975357	0.951345	0.999975	0.0497668
chr17:5192163:5214050:clu_13608:ENSG00000261879.5	ENSG00000261879	ZNF594-DT	Critical illness	Wald ratio	chr17:5221167:T:C	0.931217	0.867212	0.999946	0.0498268
chr19:45416897:45421178:clu_27614:ENSG00000012061.15	ENSG00000012061	ERCC1	Hospitalization	Wald ratio	chr19:45420395:G:A	0.954841	0.911735	0.999985	0.0499278
chr16:8813106:8847724:clu_17962:ENSG00000140650.11	ENSG00000140650	PMM2	Critical illness	Wald ratio	chr16:8843945:A:G	0.915032	0.837303	0.999976	0.0499387
chr16:8813106:8847724:clu_17962:ENSG00000260276.2	ENSG00000260276		Critical illness	Wald ratio	chr16:8843945:A:G	0.915032	0.837303	0.999976	0.0499387
chr2:11164261:11174968:clu_50247:ENSG00000162976.12	ENSG00000162976	SLC66A3	Reported infection	Wald ratio	chr2:11328200:T:C	0.980313	0.961015	0.999999	0.049987
chr8:144425772:144425875:clu_66633:ENSG00000160948.13	ENSG00000160948	VPS28	Reported infection	Wald ratio	chr8:144422571:C:T	0.976001	0.952573	1.00001	0.0500549
chr7:76030524:76047662:clu_35209:ENSG00000127952.16	ENSG00000127952	STYXL1	Reported infection	Wald ratio	chr7:76176371:A:C	1.02372	0.99999	1.04802	0.0500955
chr5:132449689:132486192:clu_42213:ENSG00000197536.11	ENSG00000197536	IRF1-AS1	Hospitalization	Wald ratio	chr5:132478572:C:T	0.963305	0.927932	1.00003	0.0501592
chr17:63835020:63835412:clu_16124:ENSG00000108604.15	ENSG00000108604	SMARCD2	Critical illness	Wald ratio	chr17:63704965:C:T	1.04973	0.999962	1.10198	0.0501811
chr11:850367:864437:clu_7073:ENSG00000214063.10	ENSG00000214063	TSPAN4	Reported infection	Wald ratio	chr11:862505:C:T	0.974487	0.949603	1.00002	0.0502006
chr17:1058867:1067077:clu_13250:ENSG00000159842.14	ENSG00000159842	ABR	Hospitalization	Wald ratio	chr17:1054155:A:G	0.937791	0.879399	1.00006	0.0502108
chr13:49461162:49467864:clu_2676:ENSG00000136169.16	ENSG00000136169	SETDB2	Reported infection	Wald ratio	chr13:49471613:T:C	1.02414	0.999977	1.04888	0.0502234
chr19:48204243:48215340:clu_27819:ENSG00000105483.17	ENSG00000105483	CARD8	Hospitalization	Wald ratio	chr19:48208219:C:T	1.03235	0.999966	1.06579	0.0502444
chr7:38178420:38201714:clu_34584:ENSG00000010270.13	ENSG00000010270	STARD3NL	Hospitalization	Wald ratio	chr7:38165296:T:C	0.958039	0.917787	1.00006	0.0503017
chr5:33998827:34005756:clu_40785:ENSG00000242110.7	ENSG00000242110	AMACR	Hospitalization	Wald ratio	chr5:34004602:T:C	0.977083	0.95464	1.00005	0.0505244
chr19:11354696:11356802:clu_25943:ENSG00000105520.10	ENSG00000105520	PLPPR2	Hospitalization	Wald ratio	chr19:11355475:C:T	1.04772	0.999889	1.09785	0.0505486
chr17:58703329:58705878:clu_15912:ENSG00000108384.14	ENSG00000108384	RAD51C	Reported infection	Wald ratio	chr17:58596812:G:A	1.02239	0.999945	1.04534	0.0505721
chr11:8140193:8168866:clu_7402:ENSG00000166405.14	ENSG00000166405	RIC3	Reported infection	Wald ratio	chr11:8153419:A:G	0.98367	0.967564	1.00004	0.0506238
chr17:74960248:74961873:clu_16454:ENSG00000167861.15	ENSG00000167861	HID1	Critical illness	Wald ratio	chr17:74948877:A:G	1.08084	0.999783	1.16848	0.0506397
chr1:17348785:17354533:clu_55810:ENSG00000159339.13	ENSG00000159339	PADI4	Hospitalization	Wald ratio	chr1:17332316:C:G	1.04634	0.999846	1.095	0.0507814
chr9:33467516:33467691:clu_61974:ENSG00000165271.16	ENSG00000165271	NOL6	Reported infection	Wald ratio	chr9:33467579:C:T	1.01567	0.999945	1.03163	0.0508145
chr1:154157721:154169305:clu_59065:ENSG00000143549.19	ENSG00000143549	TPM3	Critical illness	Wald ratio	chr1:154259467:C:T	0.937584	0.87885	1.00024	0.0508638
chr2:218390279:218391198:clu_54121:ENSG00000018280.16	ENSG00000018280	SLC11A1	Hospitalization	Wald ratio	chr2:218390157:AT:A	0.957521	0.916695	1.00017	0.0508781
chr1:243613034:243613671:clu_61429:ENSG00000117020.16	ENSG00000117020	AKT3	Critical illness	Wald ratio	chr1:243675328:C:T	1.07315	0.999725	1.15197	0.0508959
chr2:37201726:37204304:clu_50858:ENSG00000218739.9	ENSG00000218739	CEBPZOS	Hospitalization	Wald ratio	chr2:37213212:C:T	1.03029	0.999872	1.06163	0.0509834
chr3:195985789:195990190:clu_49917:ENSG00000185485.14	ENSG00000185485	SDHAP1	Reported infection	Wald ratio	chr3:195999251:T:C	0.991697	0.983428	1.00004	0.0509962
chr8:116766791:116770192:clu_66031:ENSG00000147679.11	ENSG00000147679	UTP23	Reported infection	Wald ratio	chr8:116290817:A:T	0.959647	0.920756	1.00018	0.0510082
chr1:156294565:156295526:clu_59317:ENSG00000198715.11	ENSG00000198715	GLMP	Hospitalization	Wald ratio	chr1:156355450:A:G	0.946846	0.896275	1.00027	0.0511376
chr16:82627137:82858362:clu_19981:ENSG00000140945.16	ENSG00000140945	CDH13	Hospitalization	Wald ratio	chr16:82639805:T:C	0.948693	0.89977	1.00028	0.0512089
chr3:51386335:51387737:clu_47371:ENSG00000145050.15	ENSG00000145050	MANF	Reported infection	Wald ratio	chr3:51387034:T:C	0.975984	0.952414	1.00014	0.051296
chr12:123590449:123596605:clu_6624:ENSG00000086598.10	ENSG00000086598	TMED2	Reported infection	Wald ratio	chr12:123572565:A:C	0.970021	0.940761	1.00019	0.0514401
chr5:151020741:151025340:clu_42747:ENSG00000211445.11	ENSG00000211445	GPX3	Hospitalization	Wald ratio	chr5:151021040:A:G	0.971701	0.944033	1.00018	0.0514458
chr6:87337166:87340116:clu_38996:ENSG00000203872.6	ENSG00000203872	C6orf163	Hospitalization	Wald ratio	chr6:87148141:T:G	1.06068	0.999622	1.12547	0.0514787
chr6:87337166:87340116:clu_38996:ENSG00000111850.10	ENSG00000111850	SMIM8	Hospitalization	Wald ratio	chr6:87148141:T:G	1.06068	0.999622	1.12547	0.0514787
chr10:73704366:73704986:clu_11771:ENSG00000272140.2	ENSG00000272140		Hospitalization	Wald ratio	chr10:73476596:A:G	0.93644	0.876539	1.00043	0.0515249
chr11:49156807:49157952:clu_8097:ENSG00000086205.16	ENSG00000086205	FOLH1	Hospitalization	Wald ratio	chr11:49222967:T:G	0.954442	0.910651	1.00034	0.0516722
chr4:1366431:1375364:clu_43456:ENSG00000163945.15	ENSG00000163945	UVSSA	Critical illness	Wald ratio	chr4:1381131:A:G	0.915418	0.837448	1.00065	0.0516859
chr8:116766791:116770192:clu_66031:ENSG00000147679.11	ENSG00000147679	UTP23	Hospitalization	Wald ratio	chr8:116290817:A:T	0.903102	0.814983	1.00075	0.051693
chr11:86446487:86448150:clu_9521:ENSG00000151376.16	ENSG00000151376	ME3	Critical illness	Wald ratio	chr11:86447193:T:C	0.939605	0.882431	1.00048	0.0517876
chr21:44313682:44316244:clu_33617:ENSG00000141959.16	ENSG00000141959	PFKL	Critical illness	Wald ratio	chr21:44304944:G:A	0.905171	0.8187	1.00078	0.0517961
chr1:234959916:234961417:clu_61274:ENSG00000258082.1	ENSG00000258082		Hospitalization	Wald ratio	chr1:234963681:A:AG	1.04851	0.999624	1.09979	0.0518322
chr1:234959916:234961417:clu_61274:ENSG00000238005.2	ENSG00000238005	LNCATV	Hospitalization	Wald ratio	chr1:234963681:A:AG	1.04851	0.999624	1.09979	0.0518322
chr13:20656430:20663498:clu_2115:ENSG00000032742.17	ENSG00000032742	IFT88	Critical illness	Wald ratio	chr13:20584971:T:C	0.948692	0.899638	1.00042	0.0518438
chr3:48633635:48635371:clu_47128:ENSG00000225697.12	ENSG00000225697	SLC26A6	Critical illness	Wald ratio	chr3:48643620:T:C	0.927348	0.85945	1.00061	0.0518666
chr2:97207839:97207934:clu_52072:ENSG00000135976.17	ENSG00000135976	ANKRD36	Reported infection	Wald ratio	chr2:97211662:C:T	1.02429	0.999804	1.04937	0.0518865
chr14:75960386:75960923:clu_24109:ENSG00000119699.7	ENSG00000119699	TGFB3	Hospitalization	Wald ratio	chr14:75948172:G:GAA	0.913555	0.833927	1.00079	0.0520093
chr10:99714718:99716348:clu_12337:ENSG00000014919.12	ENSG00000014919	COX15	Reported infection	Wald ratio	chr10:99691502:C:T	0.977698	0.955702	1.0002	0.0520592
chr3:37149038:37154614:clu_46629:ENSG00000093167.17	ENSG00000093167	LRRFIP2	Reported infection	Wald ratio	chr3:36997973:A:G	1.02927	0.999716	1.0597	0.052276
chr21:46277717:46279993:clu_33757:ENSG00000160294.10	ENSG00000160294	MCM3AP	Hospitalization	Wald ratio	chr21:46277736:G:A	1.04158	0.999596	1.08534	0.0522935
chr17:78133553:78133853:clu_16762:ENSG00000167895.14	ENSG00000167895	TMC8	Reported infection	Wald ratio	chr17:78133555:C:T	1.02179	0.999785	1.04428	0.0523111
chr17:68540723:68540849:clu_16286:ENSG00000108950.11	ENSG00000108950	FAM20A	Critical illness	Wald ratio	chr17:68540071:C:CAG	1.13676	0.998688	1.29391	0.0523679
chr6:43196862:43198609:clu_38425:ENSG00000112659.13	ENSG00000112659	CUL9	Hospitalization	Wald ratio	chr6:43198673:T:TGGG	0.961707	0.92451	1.0004	0.0523746
chr2:230388633:230392087:clu_54441:ENSG00000185404.16	ENSG00000185404	SP140L	Reported infection	Wald ratio	chr2:230390594:T:C	1.04313	0.99956	1.0886	0.0524123
chr7:26372568:26376087:clu_34364:ENSG00000225792.1	ENSG00000225792	SNX10-AS1	Hospitalization	Wald ratio	chr7:25488838:G:A	1.05482	0.999431	1.11328	0.0524656
chr2:218238850:218245420:clu_54108:ENSG00000163466.15	ENSG00000163466	ARPC2	Hospitalization	Wald ratio	chr2:217271428:C:T	0.821174	0.672855	1.00219	0.0525664
chr16:57761171:57761350:clu_19304:ENSG00000140859.15	ENSG00000140859	KIFC3	Reported infection	Wald ratio	chr16:57761431:A:G	0.97695	0.954182	1.00026	0.0525997
chr5:176881750:176881944:clu_43080:ENSG00000160883.10	ENSG00000160883	HK3	Critical illness	Wald ratio	chr5:176881869:CAG:C	0.948474	0.899055	1.00061	0.0526673
chr12:48939108:48939655:clu_4471:ENSG00000134287.9	ENSG00000134287	ARF3	Hospitalization	Wald ratio	chr12:48876216:A:C	1.0716	0.999171	1.14928	0.0527764
chr2:27204590:27204791:clu_50566:ENSG00000138074.14	ENSG00000138074	SLC5A6	Reported infection	Wald ratio	chr2:27429737:C:G	0.973451	0.947298	1.00033	0.0528148
chr12:15111417:15119115:clu_3957:ENSG00000134533.6	ENSG00000134533	RERG	Reported infection	Wald ratio	chr12:15117047:C:T	1.01725	0.999787	1.03501	0.0528802
chr12:48681641:48682187:clu_4442:ENSG00000139620.12	ENSG00000139620	KANSL2	Reported infection	Wald ratio	chr12:48701885:G:C	0.986779	0.973569	1.00017	0.052947
chr12:55834726:55834851:clu_4882:ENSG00000182796.13	ENSG00000182796	TMEM198B	Reported infection	Wald ratio	chr12:55834720:G:C	0.978434	0.957059	1.00029	0.0530431
chr9:133354957:133356400:clu_63934:ENSG00000148290.9	ENSG00000148290	SURF1	Reported infection	Wald ratio	chr9:133361989:A:C	0.97906	0.958292	1.00028	0.0530484
chr19:39355150:39356689:clu_27182:ENSG00000179134.15	ENSG00000179134	SAMD4B	Hospitalization	Wald ratio	chr19:39370874:C:T	0.963643	0.928146	1.0005	0.0531091
chr2:37317179:37324681:clu_50871:ENSG00000115825.9	ENSG00000115825	PRKD3	Hospitalization	Wald ratio	chr2:37300021:G:A	1.04394	0.999421	1.09045	0.0531254
chr17:45137988:45138276:clu_15405:ENSG00000181513.14	ENSG00000181513	ACBD4	Critical illness	Wald ratio	chr17:45138265:T:C	0.969538	0.939611	1.00042	0.0531387
chr19:52374427:52383849:clu_28265:ENSG00000221923.8	ENSG00000221923	ZNF880	Reported infection	Wald ratio	chr19:52383613:C:T	0.992656	0.985266	1.0001	0.0531732
chr7:149878790:149879335:clu_36683:ENSG00000171130.17	ENSG00000171130	ATP6V0E2	Reported infection	Wald ratio	chr7:149881860:T:C	0.973731	0.947802	1.00037	0.0532201
chr7:43973323:43986601:clu_34659:ENSG00000228434.1	ENSG00000228434		Critical illness	Wald ratio	chr7:43932562:A:G	1.03365	0.999528	1.06894	0.0533128
chr7:43973323:43986601:clu_34659:ENSG00000239556.3	ENSG00000239556	UPK3BL3P	Critical illness	Wald ratio	chr7:43932562:A:G	1.03365	0.999528	1.06894	0.0533128
chr7:95377676:95390154:clu_35527:ENSG00000105852.10	ENSG00000105852	PON3	Reported infection	Wald ratio	chr7:94943870:A:G	0.967923	0.936436	1.00047	0.0533311
chr15:60386086:60397943:clu_21517:ENSG00000182718.16	ENSG00000182718	ANXA2	Reported infection	Wald ratio	chr15:60397390:A:G	0.967263	0.935148	1.00048	0.0533445
chr2:6800674:6805586:clu_50127:ENSG00000225964.5	ENSG00000225964	NRIR	Critical illness	Wald ratio	chr2:6801157:C:A	1.09153	0.998718	1.19298	0.0534007
chr3:49684189:49684314:clu_47232:ENSG00000173531.15	ENSG00000173531	MST1	Hospitalization	Wald ratio	chr3:49673046:T:A	1.02576	0.999626	1.05258	0.0534171
chr5:170256575:170258866:clu_42959:ENSG00000043462.11	ENSG00000043462	LCP2	Hospitalization	Wald ratio	chr5:170251454:C:T	0.94368	0.889757	1.00087	0.0534849
chr1:1732523:1734690:clu_55066:ENSG00000215790.6	ENSG00000215790	SLC35E2A	Hospitalization	Wald ratio	chr1:1734899:A:G	0.887901	0.786962	1.00179	0.0534854
chr2:24164335:24169356:clu_50420:ENSG00000219626.8	ENSG00000219626	FAM228B	Critical illness	Wald ratio	chr2:24167648:A:G	0.976621	0.953435	1.00037	0.0536378
chr14:52315391:52327221:clu_23499:ENSG00000125384.6	ENSG00000125384	PTGER2	Critical illness	Wald ratio	chr14:52314477:A:G	0.929021	0.862069	1.00117	0.0537024
chr17:75607067:75610166:clu_16541:ENSG00000266714.6	ENSG00000266714	MYO15B	Hospitalization	Wald ratio	chr17:75603114:T:C	0.970205	0.940836	1.00049	0.0537708
chr11:771426:772427:clu_7054:ENSG00000177225.16	ENSG00000177225	GATD1	Hospitalization	Wald ratio	chr11:771716:C:A	0.953019	0.907532	1.00079	0.053793
chr17:80421962:80422206:clu_16900:ENSG00000173818.16	ENSG00000173818	ENDOV	Reported infection	Wald ratio	chr17:80421934:A:G	0.98776	0.975474	1.0002	0.0538018
chr17:63835020:63835412:clu_16124:ENSG00000108604.15	ENSG00000108604	SMARCD2	Hospitalization	Wald ratio	chr17:63704965:C:T	1.0331	0.999463	1.06787	0.0538324
chr5:151467925:151473673:clu_42764:ENSG00000123643.12	ENSG00000123643	SLC36A1	Hospitalization	Wald ratio	chr5:151475320:T:C	0.964726	0.930142	1.0006	0.0538593
chr2:111092966:111117616:clu_52377:ENSG00000153093.18	ENSG00000153093	ACOXL	Critical illness	Wald ratio	chr2:111153117:T:C	1.04823	0.999208	1.09966	0.0539139
chr22:43133486:43141162:clu_30988:ENSG00000100294.12	ENSG00000100294	MCAT	Critical illness	Wald ratio	chr22:43137354:T:G	1.1372	0.997807	1.29607	0.0539727
chr20:63700702:63701190:clu_32985:ENSG00000101246.19	ENSG00000101246	ARFRP1	Hospitalization	Wald ratio	chr20:63695226:T:G	1.0635	0.998947	1.13222	0.0539818
chr16:74390030:74391391:clu_19849:ENSG00000196436.8	ENSG00000196436	NPIPB15	Reported infection	Wald ratio	chr16:74371701:G:GC	1.02924	0.999504	1.05987	0.0540037
chr16:75600348:75603085:clu_19896:ENSG00000065457.10	ENSG00000065457	ADAT1	Critical illness	Wald ratio	chr16:75586113:T:C	1.04241	0.999281	1.08741	0.0540292
chr10:100986572:100986687:clu_12425:ENSG00000055950.16	ENSG00000055950	MRPL43	Critical illness	Wald ratio	chr10:100946841:G:A	1.04211	0.999277	1.08679	0.0540809
chr13:23760217:23805950:clu_2170:ENSG00000027001.9	ENSG00000027001	MIPEP	Hospitalization	Wald ratio	chr13:23869849:C:T	1.05202	0.999109	1.10773	0.0540905
chr15:42515354:42529675:clu_20999:ENSG00000092531.9	ENSG00000092531	SNAP23	Hospitalization	Wald ratio	chr15:42528391:A:G	0.970724	0.941811	1.00052	0.0541003
chr3:53235174:53237797:clu_47599:ENSG00000163931.15	ENSG00000163931	TKT	Reported infection	Wald ratio	chr3:53226082:GT:G	1.05179	0.99911	1.10725	0.0541043
chr9:91214425:91217277:clu_62660:ENSG00000148090.11	ENSG00000148090	AUH	Critical illness	Wald ratio	chr9:91235591:G:A	0.936836	0.876644	1.00116	0.0541441
chr22:20568631:20571313:clu_29964:ENSG00000099917.17	ENSG00000099917	MED15	Reported infection	Wald ratio	chr22:20530750:AG:A	1.03749	0.999342	1.0771	0.0541615
chr5:176881750:176881944:clu_43080:ENSG00000160883.10	ENSG00000160883	HK3	Hospitalization	Wald ratio	chr5:176881869:CAG:C	0.971658	0.943633	1.00052	0.0541769
chr19:35785483:35786413:clu_26940:ENSG00000004777.18	ENSG00000004777	ARHGAP33	Hospitalization	Wald ratio	chr19:35785865:G:A	0.944165	0.890528	1.00103	0.0541835
chr19:12774897:12775405:clu_26069:ENSG00000095066.11	ENSG00000095066	HOOK2	Critical illness	Wald ratio	chr19:12775664:A:G	0.878589	0.77012	1.00234	0.0541968
chr9:137366632:137367936:clu_64355:ENSG00000187609.15	ENSG00000187609	EXD3	Hospitalization	Inverse variance weighted	chr9:137348251:T:C,chr9:137367416:G:C	1.01319	0.999763	1.02679	0.0542212
chr9:98213218:98220833:clu_62905:ENSG00000095383.19	ENSG00000095383	TBC1D2	Reported infection	Inverse variance weighted	chr9:98213582:A:C,chr9:98218410:CA:C	0.987249	0.974434	1.00023	0.0542306
chr14:103519973:103520122:clu_24642:ENSG00000166165.12	ENSG00000166165	CKB	Reported infection	Wald ratio	chr14:103461914:G:T	1.04303	0.999231	1.08874	0.0542501
chr17:18442484:18442645:clu_14284:ENSG00000214856.11	ENSG00000214856	KRT16P1	Reported infection	Wald ratio	chr17:17797259:C:T	1.05001	0.999098	1.10352	0.0543059
chr4:129109672:129111686:clu_45319:ENSG00000151470.12	ENSG00000151470	C4orf33	Critical illness	Wald ratio	chr4:129109497:G:A	1.04627	0.999145	1.09562	0.0544074
chr14:69091156:69091674:clu_23858:ENSG00000139990.17	ENSG00000139990	DCAF5	Critical illness	Wald ratio	chr14:69050777:A:G	0.905925	0.819166	1.00187	0.0544153
chr6:133439481:133456534:clu_39678:ENSG00000223542.1	ENSG00000223542		Reported infection	Wald ratio	chr6:133429702:T:A	1.02629	0.999503	1.05379	0.0544674
chr6:133439481:133456534:clu_39678:ENSG00000234567.1	ENSG00000234567		Reported infection	Wald ratio	chr6:133429702:T:A	1.02629	0.999503	1.05379	0.0544674
chr6:99425898:99430713:clu_39140:ENSG00000228506.1	ENSG00000228506	PNISR-AS1	Critical illness	Wald ratio	chr6:99412855:G:A	1.06139	0.998837	1.12786	0.054552
chr16:23544703:23552149:clu_18489:ENSG00000103356.15	ENSG00000103356	EARS2	Critical illness	Wald ratio	chr16:23518768:C:T	1.07487	0.998581	1.15698	0.0545861
chr17:5404246:5405057:clu_13625:ENSG00000108559.11	ENSG00000108559	NUP88	Reported infection	Wald ratio	chr17:5405057:T:C	0.989791	0.979488	1.0002	0.0545912
chr20:47659730:47661773:clu_32555:ENSG00000196562.14	ENSG00000196562	SULF2	Reported infection	Wald ratio	chr20:47661506:C:T	1.01347	0.999734	1.02739	0.0546314
chr19:45617697:45618822:clu_27633:ENSG00000125746.16	ENSG00000125746	EML2	Hospitalization	Wald ratio	chr19:45621857:G:A	0.956053	0.913221	1.00089	0.0546402
chr13:52133815:52136116:clu_2760:ENSG00000136098.16	ENSG00000136098	NEK3	Critical illness	Wald ratio	chr13:52135802:C:A	1.04477	0.999122	1.0925	0.0546786
chr1:204073711:204114321:clu_60456:ENSG00000143842.14	ENSG00000143842	SOX13	Hospitalization	Wald ratio	chr1:204114308:A:G	0.943977	0.890058	1.00116	0.0547055
chr7:1000551:1009950:clu_33847:ENSG00000146540.14	ENSG00000146540	C7orf50	Hospitalization	Wald ratio	chr7:1012140:G:A	0.947819	0.897368	1.00111	0.0548145
chr10:23344090:23380985:clu_10939:ENSG00000224215.1	ENSG00000224215	C10orf67-AS1	Reported infection	Wald ratio	chr10:23192192:T:C	0.965981	0.932452	1.00072	0.0548286
chr9:137352786:137352873:clu_64352:ENSG00000187609.15	ENSG00000187609	EXD3	Reported infection	Wald ratio	chr9:137373198:C:T	0.969861	0.940034	1.00063	0.054839
chr20:17616009:17618596:clu_31752:ENSG00000125844.15	ENSG00000125844	RRBP1	Critical illness	Wald ratio	chr20:17616837:A:G	0.931644	0.866672	1.00149	0.0549005
chr10:97568141:97570138:clu_12271:ENSG00000165886.4	ENSG00000165886	UBTD1	Critical illness	Wald ratio	chr10:97577815:A:G	0.902223	0.812249	1.00216	0.0549034
chr4:48071674:48076402:clu_44229:ENSG00000074966.10	ENSG00000074966	TXK	Critical illness	Wald ratio	chr4:48081379:T:C	0.882138	0.776114	1.00265	0.0549202
chr7:74060032:74062210:clu_35103:ENSG00000232415.1	ENSG00000232415	ELN-AS1	Hospitalization	Wald ratio	chr7:74042925:A:G	1.04744	0.998989	1.09824	0.0550971
chr7:1010143:1010232:clu_33848:ENSG00000146540.14	ENSG00000146540	C7orf50	Reported infection	Wald ratio	chr7:1028270:C:T	1.01559	0.999661	1.03177	0.0551236
chr5:32243599:32248002:clu_40756:ENSG00000150712.10	ENSG00000150712	MTMR12	Hospitalization	Wald ratio	chr5:32228831:C:G	0.958833	0.918511	1.00092	0.0551324
chr17:76475141:76475831:clu_16683:ENSG00000129667.12	ENSG00000129667	RHBDF2	Reported infection	Wald ratio	chr17:76475878:A:G	0.981249	0.962442	1.00042	0.0552227
chr5:177604541:177605045:clu_43161:ENSG00000027847.13	ENSG00000027847	B4GALT7	Hospitalization	Inverse variance weighted	chr5:177603176:C:T,chr5:177605049:G:C	1.01594	0.999646	1.03249	0.0552394
chr19:12649216:12649913:clu_26037:ENSG00000104774.12	ENSG00000104774	MAN2B1	Critical illness	Wald ratio	chr19:12657577:A:G	1.11613	0.997484	1.24889	0.0553608
chr11:47412467:47413597:clu_8047:ENSG00000165915.13	ENSG00000165915	SLC39A13	Hospitalization	Wald ratio	chr11:47413435:A:G	1.02989	0.999316	1.06139	0.0554314
chr3:125469519:125476695:clu_48511:ENSG00000114520.10	ENSG00000114520	SNX4	Critical illness	Wald ratio	chr3:125501978:T:C	0.917184	0.839529	1.00202	0.0554665
chr17:82019381:82019858:clu_17062:ENSG00000169689.14	ENSG00000169689	CENPX	Hospitalization	Wald ratio	chr17:82019488:T:C	1.08286	0.998129	1.17479	0.0555033
chr7:149878790:149879335:clu_36683:ENSG00000171130.17	ENSG00000171130	ATP6V0E2	Hospitalization	Wald ratio	chr7:149881860:T:C	0.946386	0.894485	1.0013	0.0555146
chr15:76295737:76309932:clu_22072:ENSG00000140374.15	ENSG00000140374	ETFA	Hospitalization	Wald ratio	chr15:76309175:T:C	0.981567	0.963047	1.00044	0.0555722
chr10:44982663:44983941:clu_11234:ENSG00000107551.20	ENSG00000107551	RASSF4	Hospitalization	Wald ratio	chr10:44983986:A:G	1.02624	0.999382	1.05382	0.0555801
chr1:11980484:11981974:clu_55590:ENSG00000116688.16	ENSG00000116688	MFN2	Reported infection	Wald ratio	chr1:11979234:GAC:G	0.964783	0.930008	1.00086	0.0556097
chr22:23958963:23960294:clu_30156:ENSG00000133433.10	ENSG00000133433	GSTT2B	Reported infection	Wald ratio	chr22:23954339:A:G	0.986081	0.972028	1.00034	0.0556125
chr7:27096388:27099779:clu_34382:ENSG00000233429.9	ENSG00000233429	HOTAIRM1	Hospitalization	Wald ratio	chr7:27099210:A:G	1.03003	0.999287	1.06172	0.0556415
chr7:27096388:27099779:clu_34382:ENSG00000253552.7	ENSG00000253552	HOXA-AS2	Hospitalization	Wald ratio	chr7:27099210:A:G	1.03003	0.999287	1.06172	0.0556415
chr6:26411581:26412412:clu_37402:ENSG00000026950.16	ENSG00000026950	BTN3A1	Hospitalization	Wald ratio	chr6:26417623:T:C	1.03548	0.999138	1.07315	0.0557926
chr19:12195143:12234713:clu_26017:ENSG00000234773.7	ENSG00000234773		Reported infection	Wald ratio	chr19:12544278:C:G	0.973585	0.947239	1.00067	0.0558169
chr6:49555157:49560534:clu_38616:ENSG00000197261.11	ENSG00000197261	C6orf141	Critical illness	Wald ratio	chr6:49555152:T:G	1.03106	0.999237	1.06389	0.0558467
chr8:38728671:38736873:clu_65131:ENSG00000147526.19	ENSG00000147526	TACC1	Hospitalization	Wald ratio	chr8:38738877:A:G	1.13071	0.996887	1.28249	0.0559473
chr2:206765654:206766644:clu_53933:ENSG00000118246.13	ENSG00000118246	FASTKD2	Hospitalization	Wald ratio	chr2:206713279:C:A	1.0587	0.998535	1.12249	0.0560257
chr11:130879711:130903255:clu_10451:ENSG00000120451.10	ENSG00000120451	SNX19	Hospitalization	Wald ratio	chr11:130869953:G:A	0.98425	0.968351	1.00041	0.0560463
chr2:164743875:164841156:clu_53100:ENSG00000082438.15	ENSG00000082438	COBLL1	Hospitalization	Wald ratio	chr2:165404993:A:C	1.09443	0.99765	1.20061	0.056113
chr21:36141946:36146256:clu_33346:ENSG00000236830.6	ENSG00000236830	CBR3-AS1	Reported infection	Wald ratio	chr21:36170687:C:T	0.974693	0.949391	1.00067	0.0561187
chr19:43608107:43614229:clu_27459:ENSG00000131116.11	ENSG00000131116	ZNF428	Hospitalization	Wald ratio	chr19:43641130:G:A	0.940964	0.884006	1.00159	0.0561343
chr1:46562843:46565041:clu_57103:ENSG00000079277.19	ENSG00000079277	MKNK1	Reported infection	Wald ratio	chr1:46563028:T:C	1.00878	0.999768	1.01788	0.0562171
chr19:21988909:22010792:clu_26677:ENSG00000160321.14	ENSG00000160321	ZNF208	Critical illness	Wald ratio	chr19:22105168:C:T	1.13982	0.996535	1.30371	0.0562207
chr1:93346865:93353908:clu_57957:ENSG00000117505.12	ENSG00000117505	DR1	Hospitalization	Wald ratio	chr1:93349933:C:T	1.0354	0.99907	1.07305	0.0562757
chr10:5935970:5945655:clu_10628:ENSG00000232807.2	ENSG00000232807		Critical illness	Wald ratio	chr10:5935972:C:T	1.04844	0.998725	1.10064	0.0563298
chr6:53276256:53287862:clu_38665:ENSG00000012660.13	ENSG00000012660	ELOVL5	Hospitalization	Wald ratio	chr6:53349364:T:A	1.03186	0.999146	1.06565	0.0563933
chr7:158956470:158956583:clu_36933:ENSG00000126870.15	ENSG00000126870	DYNC2I1	Reported infection	Wald ratio	chr7:158864537:C:T	0.975961	0.951865	1.00067	0.0564314
chr19:43652371:43656479:clu_27463:ENSG00000011422.11	ENSG00000011422	PLAUR	Hospitalization	Wald ratio	chr19:43655724:A:G	0.940963	0.883898	1.00171	0.0566072
chr8:98193090:98193385:clu_65827:ENSG00000104361.9	ENSG00000104361	NIPAL2	Hospitalization	Wald ratio	chr8:98193384:T:C	1.024	0.999327	1.04928	0.0566733
chr17:42412250:42422627:clu_15145:ENSG00000177469.12	ENSG00000177469	CAVIN1	Critical illness	Wald ratio	chr17:42430255:A:G	0.899058	0.805861	1.00303	0.0566844
chr10:95606943:95610197:clu_12192:ENSG00000059573.8	ENSG00000059573	ALDH18A1	Critical illness	Wald ratio	chr10:95284501:T:C	0.910577	0.826923	1.0027	0.0567509
chr6:3000085:3006468:clu_37002:ENSG00000124588.19	ENSG00000124588	NQO2	Hospitalization	Wald ratio	chr6:3003736:G:A	1.03265	0.999073	1.06736	0.0567832
chr1:224357068:224365879:clu_60968:ENSG00000143771.11	ENSG00000143771	CNIH4	Hospitalization	Wald ratio	chr1:224357044:A:G	1.01842	0.999473	1.03772	0.0567917
chr7:77362660:77374070:clu_35262:ENSG00000186088.15	ENSG00000186088	GSAP	Critical illness	Wald ratio	chr7:77360861:G:C	1.07793	0.997822	1.16448	0.0568296
chr12:53040263:53043098:clu_4721:ENSG00000257337.6	ENSG00000257337	TNS2-AS1	Critical illness	Wald ratio	chr12:53000180:G:A	0.931918	0.866693	1.00205	0.0568341
chr3:17308134:17372075:clu_46433:ENSG00000131374.14	ENSG00000131374	TBC1D5	Reported infection	Wald ratio	chr3:17345054:A:C	0.967405	0.934971	1.00096	0.0568372
chr4:2260572:2261725:clu_43538:ENSG00000123933.16	ENSG00000123933	MXD4	Reported infection	Wald ratio	chr4:2257730:G:A	1.03326	0.999047	1.06864	0.056852
chr16:89694232:89694428:clu_20294:ENSG00000185324.21	ENSG00000185324	CDK10	Reported infection	Wald ratio	chr16:89696951:C:G	1.03489	0.998996	1.07208	0.0568834
chr1:93873422:93875645:clu_57973:ENSG00000067334.13	ENSG00000067334	DNTTIP2	Reported infection	Wald ratio	chr1:93849361:A:G	1.04086	0.998805	1.08468	0.0570252
chr9:133666870:133670584:clu_63978:ENSG00000123453.17	ENSG00000123453	SARDH	Reported infection	Wald ratio	chr9:133663226:A:G	0.981317	0.962436	1.00057	0.0570911
chr19:54099780:54100756:clu_28356:ENSG00000170909.13	ENSG00000170909	OSCAR	Critical illness	Wald ratio	chr19:54099839:C:G	1.14876	0.995816	1.32519	0.0571132
chr12:102046119:102050189:clu_5825:ENSG00000120860.10	ENSG00000120860	WASHC3	Hospitalization	Wald ratio	chr12:102158076:T:G	0.958408	0.917361	1.00129	0.0571462
chr2:12723552:12724629:clu_50285:ENSG00000071575.11	ENSG00000071575	TRIB2	Hospitalization	Wald ratio	chr2:12724640:T:C	1.05419	0.998383	1.11311	0.0572188
chr17:43125770:43131208:clu_15249:ENSG00000198496.10	ENSG00000198496	NBR2	Reported infection	Wald ratio	chr17:43154506:T:C	1.01008	0.999689	1.02058	0.0573121
chr1:111189253:111192140:clu_58273:ENSG00000162777.16	ENSG00000162777	DENND2D	Hospitalization	Wald ratio	chr1:111191102:C:G	1.05002	0.998474	1.10423	0.0573676
chr19:20406132:20408950:clu_26642:ENSG00000231205.11	ENSG00000231205	ZNF826P	Hospitalization	Wald ratio	chr19:20406089:A:G	1.03433	0.998942	1.07098	0.0573814
chr22:50294778:50295377:clu_31254:ENSG00000196576.14	ENSG00000196576	PLXNB2	Critical illness	Wald ratio	chr22:50295389:C:G	0.971017	0.942002	1.00093	0.0574207
chr9:32989895:33025000:clu_61949:ENSG00000137074.18	ENSG00000137074	APTX	Reported infection	Wald ratio	chr9:33025115:C:A	1.02155	0.999324	1.04427	0.0574698
chr19:52406643:52415124:clu_28271:ENSG00000167555.13	ENSG00000167555	ZNF528	Hospitalization	Wald ratio	chr19:52414373:G:A	1.02842	0.999108	1.05859	0.0575048
chr6:5186980:5216618:clu_37054:ENSG00000214113.10	ENSG00000214113	LYRM4	Hospitalization	Wald ratio	chr6:5184689:T:C	0.958055	0.916594	1.00139	0.0576445
chr22:45328063:45330603:clu_31053:ENSG00000100376.11	ENSG00000100376	FAM118A	Critical illness	Wald ratio	chr22:45411657:C:G	0.96912	0.938237	1.00102	0.0576601
chr3:52835190:52835789:clu_47573:ENSG00000213533.11	ENSG00000213533	STIMATE	Critical illness	Wald ratio	chr3:52857691:G:A	0.968068	0.936147	1.00108	0.0578165
chr20:49254649:49255808:clu_32594:ENSG00000124201.14	ENSG00000124201	ZNFX1	Hospitalization	Wald ratio	chr20:49254660:C:G	0.886859	0.783384	1.004	0.0578466
chr10:78040225:78040615:clu_11882:ENSG00000138326.18	ENSG00000138326	RPS24	Reported infection	Wald ratio	chr10:78083945:C:G	0.956996	0.914489	1.00148	0.0579245
chr15:72346710:72348048:clu_21906:ENSG00000213614.9	ENSG00000213614	HEXA	Reported infection	Wald ratio	chr15:72374874:A:C	1.03174	0.998948	1.06562	0.0579495
chr12:55997723:56002212:clu_4902:ENSG00000139531.12	ENSG00000139531	SUOX	Reported infection	Wald ratio	chr12:55991020:A:G	0.975506	0.950811	1.00084	0.0580177
chr11:119019317:119020150:clu_10128:ENSG00000196655.11	ENSG00000196655	TRAPPC4	Hospitalization	Wald ratio	chr11:118985827:C:G	0.943568	0.888564	1.00198	0.0580225
chr6:43196862:43198609:clu_38425:ENSG00000112659.13	ENSG00000112659	CUL9	Critical illness	Wald ratio	chr6:43198673:T:TGGG	0.947136	0.895408	1.00185	0.0580447
chr11:95790743:95799232:clu_9653:ENSG00000166037.10	ENSG00000166037	CEP57	Hospitalization	Wald ratio	chr11:95920330:C:T	0.972901	0.945647	1.00094	0.0580743
chr16:2037600:2037859:clu_17610:ENSG00000065054.13	ENSG00000065054	SLC9A3R2	Critical illness	Wald ratio	chr16:2037657:G:A	0.958971	0.918308	1.00144	0.0580804
chr3:127710665:127715853:clu_48607:ENSG00000074416.13	ENSG00000074416	MGLL	Hospitalization	Wald ratio	chr3:127715072:G:A	0.945138	0.891553	1.00194	0.0581188
chr2:226980183:227022048:clu_54365:ENSG00000081052.11	ENSG00000081052	COL4A4	Reported infection	Wald ratio	chr2:227023112:G:A	1.01888	0.999357	1.03879	0.0581243
chr9:133544550:133547038:clu_63973:ENSG00000197859.9	ENSG00000197859	ADAMTSL2	Critical illness	Wald ratio	chr9:133549815:A:G	0.932168	0.866833	1.00243	0.058148
chr12:6883919:6905585:clu_3634:ENSG00000010626.14	ENSG00000010626	LRRC23	Critical illness	Wald ratio	chr12:6847298:T:C	0.918019	0.840259	1.00297	0.0581996
chr2:178575326:178575980:clu_53400:ENSG00000237298.9	ENSG00000237298	TTN-AS1	Reported infection	Wald ratio	chr2:178597767:G:A	0.972685	0.945202	1.00097	0.0582375
chr5:132449689:132486192:clu_42213:ENSG00000113522.13	ENSG00000113522	RAD50	Reported infection	Wald ratio	chr5:132480549:C:T	0.982556	0.964821	1.00062	0.0582797
chr7:94588732:94597930:clu_35515:ENSG00000127990.15	ENSG00000127990	SGCE	Critical illness	Wald ratio	chr7:94563792:G:A	1.03538	0.998779	1.07331	0.0583021
chr6:73771581:73780424:clu_38833:ENSG00000156535.13	ENSG00000156535	CD109	Critical illness	Wald ratio	chr6:74615978:T:C	1.09867	0.996695	1.21108	0.0583104
chr6:26402412:26405372:clu_37398:ENSG00000026950.16	ENSG00000026950	BTN3A1	Reported infection	Wald ratio	chr6:26404146:G:A	0.990305	0.980368	1.00034	0.058311
chr15:68199681:68205245:clu_21784:ENSG00000129007.14	ENSG00000129007	CALML4	Critical illness	Wald ratio	chr15:68199690:A:G	0.889156	0.787299	1.00419	0.0584123
chr15:68199681:68205245:clu_21784:ENSG00000128973.12	ENSG00000128973	CLN6	Critical illness	Wald ratio	chr15:68199690:A:G	0.889156	0.787299	1.00419	0.0584123
chr10:104259798:104266084:clu_12622:ENSG00000148834.12	ENSG00000148834	GSTO1	Reported infection	Wald ratio	chr10:104253687:A:G	0.970748	0.941356	1.00106	0.0584141
chr5:72223850:72226057:clu_41402:ENSG00000113048.16	ENSG00000113048	MRPS27	Hospitalization	Wald ratio	chr5:72221670:A:G	1.03977	0.998612	1.08263	0.0584147
chr11:17315475:17330127:clu_7627:ENSG00000070081.15	ENSG00000070081	NUCB2	Hospitalization	Wald ratio	chr11:17173037:T:C	1.05512	0.998075	1.11543	0.0584906
chr1:228212907:228213422:clu_61090:ENSG00000162913.9	ENSG00000162913	OBSCN-AS1	Reported infection	Wald ratio	chr1:228259812:G:T	0.981192	0.962078	1.00068	0.0585201
chr4:48383784:48420125:clu_44240:ENSG00000109171.14	ENSG00000109171	SLAIN2	Hospitalization	Wald ratio	chr4:48352498:T:G	1.07452	0.997402	1.15761	0.0585579
chr15:74541330:74543860:clu_21979:ENSG00000179361.17	ENSG00000179361	ARID3B	Hospitalization	Wald ratio	chr15:74513902:T:A	1.05671	0.997991	1.11889	0.0586227
chr15:50482065:50489801:clu_21280:ENSG00000138592.13	ENSG00000138592	USP8	Reported infection	Wald ratio	chr15:50445353:G:C	0.978591	0.956881	1.00079	0.058662
chr16:1312603:1314020:clu_17478:ENSG00000103275.19	ENSG00000103275	UBE2I	Reported infection	Wald ratio	chr16:1312555:A:G	0.979068	0.95782	1.00079	0.0588114
chr8:143581328:143586729:clu_66432:ENSG00000104529.17	ENSG00000104529	EEF1D	Hospitalization	Inverse variance weighted	chr8:143527387:G:A,chr8:143585585:T:C	1.08886	0.996829	1.1894	0.0588274
chr19:35139588:35140076:clu_26841:ENSG00000266964.5	ENSG00000266964	FXYD1	Hospitalization	Wald ratio	chr19:35142332:A:G	1.06763	0.997541	1.14263	0.058904
chr19:58563504:58569277:clu_28731:ENSG00000099326.8	ENSG00000099326	MZF1	Reported infection	Wald ratio	chr19:58550892:T:C	0.989835	0.979397	1.00038	0.0589144
chr6:2959342:2968779:clu_36999:ENSG00000124570.17	ENSG00000124570	SERPINB6	Critical illness	Wald ratio	chr6:2968811:C:T	1.08045	0.997056	1.17081	0.059023
chr12:123459900:123465538:clu_6616:ENSG00000184209.14	ENSG00000184209	SNRNP35	Hospitalization	Wald ratio	chr12:123477890:G:A	1.08238	0.99696	1.17511	0.0591117
chr9:136218808:136219030:clu_64077:ENSG00000165661.16	ENSG00000165661	QSOX2	Reported infection	Wald ratio	chr9:136218808:T:C	1.00635	0.999754	1.01299	0.0592209
chr15:40554127:40557216:clu_20799:ENSG00000128891.15	ENSG00000128891	CCDC32	Reported infection	Wald ratio	chr15:40676188:T:C	1.01625	0.999371	1.03342	0.0592454
chr11:114440739:114449846:clu_9950:ENSG00000076043.9	ENSG00000076043	REXO2	Reported infection	Wald ratio	chr11:114414022:T:C	1.07552	0.99716	1.16003	0.0592585
chr22:31626016:31628853:clu_30508:ENSG00000241878.11	ENSG00000241878	PISD	Reported infection	Wald ratio	chr22:31628994:G:A	1.02084	0.999191	1.04296	0.0592961
chr2:241756014:241765160:clu_54830:ENSG00000180902.17	ENSG00000180902	D2HGDH	Critical illness	Wald ratio	chr2:241768223:A:G	1.03163	0.998779	1.06557	0.0592995
chr5:1630566:1632845:clu_40535:ENSG00000188002.10	ENSG00000188002	PDCD6P1	Reported infection	Wald ratio	chr5:1593131:T:C	0.987421	0.974516	1.0005	0.059303
chr8:22602312:22603195:clu_64813:ENSG00000241852.9	ENSG00000241852	C8orf58	Hospitalization	Wald ratio	chr8:22632165:G:A	1.09157	0.996552	1.19566	0.0593433
chr3:125013990:125019262:clu_48498:ENSG00000173706.12	ENSG00000173706	HEG1	Reported infection	Wald ratio	chr3:125014805:G:T	0.985606	0.970861	1.00057	0.0593876
chr17:13010671:13013207:clu_14070:ENSG00000006744.18	ENSG00000006744	ELAC2	Reported infection	Wald ratio	chr17:13014737:T:C	0.975131	0.949928	1.001	0.0594289
chr12:123499536:123520095:clu_6621:ENSG00000188026.12	ENSG00000188026	RILPL1	Reported infection	Wald ratio	chr12:123526738:T:C	1.02552	0.998995	1.05274	0.0594614
chr9:127896332:127897956:clu_63553:ENSG00000160408.14	ENSG00000160408	ST6GALNAC6	Critical illness	Wald ratio	chr9:127897953:C:T	1.04044	0.99841	1.08423	0.0595214
chr15:41264235:41270557:clu_20851:ENSG00000187446.11	ENSG00000187446	CHP1	Reported infection	Wald ratio	chr15:41264197:A:G	0.980989	0.961588	1.00078	0.0596501
chr3:127580163:127590410:clu_48598:ENSG00000163870.14	ENSG00000163870	TPRA1	Critical illness	Wald ratio	chr3:127588189:C:T	0.941656	0.884543	1.00246	0.0596908
chr21:46216524:46221854:clu_33735:ENSG00000160285.14	ENSG00000160285	LSS	Hospitalization	Wald ratio	chr21:46224178:T:G	1.0413	0.998348	1.0861	0.0596976
chr17:82093771:82095320:clu_17113:ENSG00000169710.8	ENSG00000169710	FASN	Critical illness	Wald ratio	chr17:82099396:C:T	0.914546	0.833348	1.00366	0.0596981
chr20:35010288:35013008:clu_32119:ENSG00000100991.11	ENSG00000100991	TRPC4AP	Reported infection	Wald ratio	chr20:35048723:C:G	0.963372	0.926672	1.00153	0.059699
chr1:201983113:201988904:clu_60349:ENSG00000176393.10	ENSG00000176393	RNPEP	Critical illness	Wald ratio	chr1:201991192:G:A	0.933866	0.869645	1.00283	0.0598033
chr9:108992819:109013302:clu_63054:ENSG00000119326.14	ENSG00000119326	CTNNAL1	Reported infection	Wald ratio	chr9:108934668:C:G	1.02612	0.998929	1.05405	0.0598719
chr4:76136412:76144149:clu_44528:ENSG00000138750.14	ENSG00000138750	NUP54	Hospitalization	Wald ratio	chr4:76127411:A:G	0.975115	0.949847	1.00106	0.0599469
chr15:90232327:90233669:clu_22512:ENSG00000185043.10	ENSG00000185043	CIB1	Hospitalization	Wald ratio	chr15:90233143:C:T	0.971004	0.941685	1.00124	0.0599745
chr11:11365443:11372515:clu_7516:ENSG00000110328.5	ENSG00000110328	GALNT18	Hospitalization	Inverse variance weighted	chr11:11365217:T:A,chr11:11366166:C:A	1.03061	0.998727	1.06351	0.0600366
chr17:41771862:41786566:clu_15075:ENSG00000173801.16	ENSG00000173801	JUP	Hospitalization	Wald ratio	chr17:41786567:T:TGC	1.02115	0.999114	1.04368	0.0600577
chr12:1946286:1949086:clu_3401:ENSG00000151065.13	ENSG00000151065	DCP1B	Critical illness	Wald ratio	chr12:1943768:C:T	0.930478	0.863143	1.00307	0.0600953
chr5:147878858:147881446:clu_42601:ENSG00000164265.8	ENSG00000164265	SCGB3A2	Reported infection	Wald ratio	chr5:147872245:A:G	0.953092	0.906527	1.00205	0.0601208
chr3:125848447:125853326:clu_48522:ENSG00000248787.1	ENSG00000248787		Hospitalization	Wald ratio	chr3:125871312:T:C	0.959302	0.918628	1.00178	0.060149
chr3:125848447:125853326:clu_48522:ENSG00000241288.7	ENSG00000241288	LINC02614	Hospitalization	Wald ratio	chr3:125871312:T:C	0.959302	0.918628	1.00178	0.060149
chr6:532610:549175:clu_36965:ENSG00000112685.13	ENSG00000112685	EXOC2	Reported infection	Wald ratio	chr6:535839:A:G	1.01857	0.999214	1.03829	0.060155
chr1:10261970:10267380:clu_55471:ENSG00000054523.17	ENSG00000054523	KIF1B	Reported infection	Wald ratio	chr1:10023651:T:C	0.961722	0.923364	1.00167	0.0601912
chr14:60277091:60282684:clu_23686:ENSG00000100614.17	ENSG00000100614	PPM1A	Hospitalization	Wald ratio	chr14:60256806:C:T	1.08036	0.996671	1.17108	0.0602578
chr2:164743875:164841156:clu_53100:ENSG00000082438.15	ENSG00000082438	COBLL1	Critical illness	Wald ratio	chr2:165404993:A:C	1.13703	0.994467	1.30003	0.0602741
chr3:134559429:134561377:clu_48845:ENSG00000182923.16	ENSG00000182923	CEP63	Critical illness	Wald ratio	chr3:134559428:T:C	1.03174	0.99865	1.06592	0.060282
chr11:17878244:17988597:clu_7648:ENSG00000129158.10	ENSG00000129158	SERGEF	Reported infection	Wald ratio	chr11:17959500:T:C	1.00915	0.999604	1.01879	0.060333
chr10:73817554:73821682:clu_11810:ENSG00000148660.20	ENSG00000148660	CAMK2G	Hospitalization	Wald ratio	chr10:73752694:C:G	1.05921	0.9975	1.12473	0.0603491
chr7:36637910:36673943:clu_34569:ENSG00000136250.11	ENSG00000136250	AOAH	Reported infection	Wald ratio	chr7:37602711:C:T	0.974443	0.948467	1.00113	0.0603792
chr9:133251152:133252478:clu_63938:ENSG00000175164.13	ENSG00000175164	ABO	Critical illness	Inverse variance weighted	chr9:133241661:C:T,chr9:133252424:A:G	0.955239	0.910661	1.002	0.0603811
chr1:203181285:203182731:clu_60426:ENSG00000133048.12	ENSG00000133048	CHI3L1	Reported infection	Wald ratio	chr1:203181703:T:G	0.979709	0.958967	1.0009	0.0604294
chr20:1915455:1921395:clu_31437:ENSG00000198053.11	ENSG00000198053	SIRPA	Critical illness	Wald ratio	chr20:1915454:T:C	1.03123	0.998636	1.06488	0.0605626
chr20:1605059:1611357:clu_31419:ENSG00000101307.15	ENSG00000101307	SIRPB1	Critical illness	Wald ratio	chr20:1915454:T:C	0.964357	0.928487	1.00161	0.0605626
chr6:26538501:26545127:clu_37410:ENSG00000182952.4	ENSG00000182952	HMGN4	Reported infection	Wald ratio	chr6:26531726:T:C	0.990197	0.980061	1.00044	0.0605687
chr16:3065494:3065784:clu_17770:ENSG00000008517.16	ENSG00000008517	IL32	Hospitalization	Wald ratio	chr16:3065627:C:A	0.957178	0.914406	1.00195	0.0605981
chr4:146175811:146182912:clu_45465:ENSG00000164167.10	ENSG00000164167	LSM6	Reported infection	Wald ratio	chr4:146178029:G:A	0.955717	0.91155	1.00202	0.0606255
chr13:46234349:46246527:clu_2611:ENSG00000173988.12	ENSG00000173988	LRRC63	Critical illness	Wald ratio	chr13:46256936:C:A	1.08366	0.996409	1.17855	0.0606611
chr19:54312148:54312537:clu_28406:ENSG00000187116.13	ENSG00000187116	LILRA5	Hospitalization	Wald ratio	chr19:54316893:G:A	0.934528	0.870688	1.00305	0.0607072
chr1:155689174:155709033:clu_59239:ENSG00000132676.15	ENSG00000132676	DAP3	Hospitalization	Wald ratio	chr1:155861073:T:G	1.0647	0.997178	1.1368	0.0607325
chr9:136356550:136358014:clu_64099:ENSG00000160360.12	ENSG00000160360	GPSM1	Reported infection	Wald ratio	chr9:136357028:T:C	1.02485	0.998889	1.0515	0.0607817
chr17:59112345:59155131:clu_15927:ENSG00000182628.12	ENSG00000182628	SKA2	Hospitalization	Wald ratio	chr17:59131391:C:T	0.938573	0.878386	1.00288	0.0608214
chr19:35728171:35728364:clu_26908:ENSG00000272333.5	ENSG00000272333	KMT2B	Hospitalization	Wald ratio	chr19:35752289:C:T	0.954029	0.908217	1.00215	0.0608755
chr17:61480319:61481812:clu_16006:ENSG00000121075.9	ENSG00000121075	TBX4	Reported infection	Wald ratio	chr17:61481810:C:A	0.9639	0.927542	1.00168	0.060898
chr19:4448415:4452364:clu_25339:ENSG00000167671.11	ENSG00000167671	UBXN6	Reported infection	Wald ratio	chr19:4407144:A:G	0.978614	0.956735	1.00099	0.060936
chr5:168559157:168561393:clu_42929:ENSG00000120137.6	ENSG00000120137	PANK3	Critical illness	Wald ratio	chr5:168860110:C:T	0.92418	0.851011	1.00364	0.0609776
chr15:42515354:42529675:clu_20999:ENSG00000092531.9	ENSG00000092531	SNAP23	Critical illness	Wald ratio	chr15:42528391:A:G	0.958553	0.917026	1.00196	0.0610239
chr17:63704908:63706635:clu_16103:ENSG00000266173.6	ENSG00000266173	STRADA	Hospitalization	Wald ratio	chr17:63692096:C:T	1.07235	0.996758	1.15368	0.0610803
chr1:44636162:44644698:clu_56981:ENSG00000187147.17	ENSG00000187147	RNF220	Reported infection	Wald ratio	chr1:44660952:G:A	1.02522	0.998841	1.0523	0.0610993
chr4:102753995:102760718:clu_44913:ENSG00000109323.8	ENSG00000109323	MANBA	Hospitalization	Wald ratio	chr4:102753951:C:G	0.975289	0.950074	1.00117	0.0611717
chr7:140351451:140352062:clu_36475:ENSG00000157800.17	ENSG00000157800	SLC37A3	Reported infection	Wald ratio	chr7:140399919:C:T	1.02518	0.998832	1.05222	0.0612127
chr1:230843896:230855668:clu_61189:ENSG00000119280.16	ENSG00000119280	C1orf198	Hospitalization	Wald ratio	chr1:230844076:A:G	1.06273	0.997137	1.13264	0.0612415
chr12:132728163:132734385:clu_6852:ENSG00000176915.14	ENSG00000176915	ANKLE2	Critical illness	Inverse variance weighted	chr12:132727387:G:C,chr12:132737203:G:C	1.03692	0.998291	1.07704	0.0612562
chr2:205697721:205716193:clu_53911:ENSG00000118257.16	ENSG00000118257	NRP2	Critical illness	Wald ratio	chr2:205700776:T:C	1.07293	0.996674	1.15502	0.061289
chr2:119231034:119245489:clu_52515:ENSG00000115107.19	ENSG00000115107	STEAP3	Reported infection	Wald ratio	chr2:119234176:CT:C	0.96969	0.938923	1.00147	0.0613487
chr8:22925335:22927584:clu_64826:ENSG00000134020.7	ENSG00000134020	PEBP4	Reported infection	Wald ratio	chr8:22925495:G:A	0.974227	0.947928	1.00126	0.0614782
chr4:87357416:87372709:clu_44741:ENSG00000198189.10	ENSG00000198189	HSD17B11	Critical illness	Inverse variance weighted	chr4:87337331:T:C,chr4:87365257:T:C	1.0694	0.996764	1.14733	0.0615324
chr22:46289899:46292791:clu_31093:ENSG00000075234.16	ENSG00000075234	TTC38	Critical illness	Wald ratio	chr22:46295503:C:T	0.965954	0.93149	1.00169	0.0616624
chr16:1312603:1314020:clu_17478:ENSG00000103275.19	ENSG00000103275	UBE2I	Critical illness	Wald ratio	chr16:1312555:A:G	0.939624	0.880211	1.00305	0.0616707
chr3:114082794:114085673:clu_48271:ENSG00000151576.10	ENSG00000151576	QTRT2	Critical illness	Wald ratio	chr3:114082979:T:C	0.93693	0.875044	1.00319	0.0616854
chr19:3136595:3148591:clu_25213:ENSG00000060558.3	ENSG00000060558	GNA15	Hospitalization	Wald ratio	chr19:3146503:A:G	0.968833	0.93718	1.00156	0.0617334
chr6:152294127:152301869:clu_40058:ENSG00000131018.22	ENSG00000131018	SYNE1	Reported infection	Wald ratio	chr6:152300346:T:C	0.971916	0.943289	1.00141	0.0618374
chr1:36466827:36467230:clu_56639:ENSG00000119535.17	ENSG00000119535	CSF3R	Critical illness	Wald ratio	chr1:36487250:A:G	1.136	0.993692	1.29869	0.0618596
chr7:135193672:135194570:clu_36374:ENSG00000105875.13	ENSG00000105875	WDR91	Reported infection	Wald ratio	chr7:134763662:A:G	0.95328	0.906584	1.00238	0.0618791
chr17:81670453:81671744:clu_17006:ENSG00000185298.12	ENSG00000185298	CCDC137	Hospitalization	Wald ratio	chr17:81708838:G:A	0.966033	0.931608	1.00173	0.0619623
chr19:54667793:54667873:clu_28450:ENSG00000186818.12	ENSG00000186818	LILRB4	Critical illness	Wald ratio	chr19:54669422:A:G	1.08157	0.99607	1.17442	0.0620076
chr5:34945025:34945722:clu_40816:ENSG00000168724.14	ENSG00000168724	DNAJC21	Critical illness	Wald ratio	chr5:34945558:G:A	0.938953	0.878847	1.00317	0.0620131
chr16:74336706:74337475:clu_19841:ENSG00000214331.8	ENSG00000214331	PDPR2P	Hospitalization	Wald ratio	chr16:74290744:G:C	1.05104	0.997484	1.10747	0.0621049
chr10:122127142:122132609:clu_12886:ENSG00000138162.18	ENSG00000138162	TACC2	Reported infection	Wald ratio	chr10:122126101:C:CA	1.04213	0.997905	1.08831	0.0621557
chr9:133411073:133412778:clu_63946:ENSG00000148300.11	ENSG00000148300	REXO4	Reported infection	Wald ratio	chr9:133412360:A:G	0.962093	0.923807	1.00197	0.0621575
chr7:104915827:104917560:clu_35914:ENSG00000225329.3	ENSG00000225329	LHFPL3-AS2	Reported infection	Wald ratio	chr7:104919083:G:A	0.967909	0.935295	1.00166	0.0621721
chr13:45380001:45383091:clu_2588:ENSG00000170919.15	ENSG00000170919	TPT1-AS1	Critical illness	Wald ratio	chr13:45403494:G:T	0.95327	0.906484	1.00247	0.0623361
chr3:48715527:48717157:clu_47143:ENSG00000068745.14	ENSG00000068745	IP6K2	Hospitalization	Wald ratio	chr3:48712907:A:G	0.940019	0.880813	1.0032	0.0623824
chr1:3873137:3883507:clu_55250:ENSG00000169598.15	ENSG00000169598	DFFB	Critical illness	Wald ratio	chr1:3881742:T:C	0.858599	0.731395	1.00793	0.0623964
chr7:120855381:120856698:clu_36116:ENSG00000106025.8	ENSG00000106025	TSPAN12	Critical illness	Wald ratio	chr7:120861861:G:A	1.16481	0.992128	1.36755	0.0624023
chr1:235993872:236017148:clu_61316:ENSG00000116962.14	ENSG00000116962	NID1	Reported infection	Wald ratio	chr1:236013690:C:T	0.982546	0.964516	1.00091	0.062408
chr16:72057466:72058254:clu_19806:ENSG00000257017.8	ENSG00000257017	HP	Reported infection	Wald ratio	chr16:72110275:C:T	1.02809	0.998565	1.05849	0.0624095
chr1:101236991:101238822:clu_58103:ENSG00000170989.8	ENSG00000170989	S1PR1	Hospitalization	Wald ratio	chr1:101236991:A:AG	1.04881	0.997528	1.10273	0.062432
chr2:105386540:105398970:clu_52293:ENSG00000115641.18	ENSG00000115641	FHL2	Hospitalization	Inverse variance weighted	chr2:105396791:T:C,chr2:105398955:C:G	0.954172	0.908192	1.00248	0.0626482
chr2:28981538:28994725:clu_50704:ENSG00000189350.12	ENSG00000189350	TOGARAM2	Reported infection	Wald ratio	chr2:28971589:A:C	1.01568	0.999179	1.03245	0.0626564
chr3:52397877:52398850:clu_47469:ENSG00000114841.17	ENSG00000114841	DNAH1	Reported infection	Wald ratio	chr3:52398017:T:C	0.980853	0.961087	1.00103	0.0627102
chr14:23360281:23365008:clu_22975:ENSG00000100842.12	ENSG00000100842	EFS	Reported infection	Inverse variance weighted	chr14:23354953:C:A,chr14:23360749:A:G	1.01666	0.999123	1.03451	0.0627264
chr12:55694695:55694778:clu_4859:ENSG00000135424.15	ENSG00000135424	ITGA7	Reported infection	Wald ratio	chr12:55710019:T:C	1.02531	0.998671	1.05266	0.0627554
chr20:49280570:49289045:clu_32599:ENSG00000177410.12	ENSG00000177410	ZFAS1	Hospitalization	Wald ratio	chr20:49254902:T:A	1.0467	0.997573	1.09824	0.0627601
chr2:111843599:111847138:clu_52392:ENSG00000153107.11	ENSG00000153107	ANAPC1	Critical illness	Wald ratio	chr2:111862966:G:C	0.951054	0.902088	1.00268	0.0627737
chr14:87950748:87963384:clu_24225:ENSG00000054983.16	ENSG00000054983	GALC	Reported infection	Wald ratio	chr14:87952659:T:A	1.0323	0.998306	1.06745	0.0627852
chr8:491670:492459:clu_64438:ENSG00000180190.11	ENSG00000180190	TDRP	Critical illness	Wald ratio	chr8:487078:C:T	0.915726	0.834624	1.00471	0.0627923
chr11:8126804:8137378:clu_7401:ENSG00000166405.14	ENSG00000166405	RIC3	Reported infection	Wald ratio	chr11:8141123:T:C	1.02908	0.998465	1.06063	0.0628481
chr10:77819465:77819895:clu_11866:ENSG00000151208.16	ENSG00000151208	DLG5	Hospitalization	Wald ratio	chr10:77819493:A:G	1.01859	0.999009	1.03855	0.0629075
chr21:44907095:44910284:clu_33664:ENSG00000160255.17	ENSG00000160255	ITGB2	Reported infection	Wald ratio	chr21:44908184:C:T	0.994319	0.988367	1.00031	0.0629288
chr17:59112345:59155131:clu_15927:ENSG00000182628.12	ENSG00000182628	SKA2	Reported infection	Wald ratio	chr17:59131391:C:T	0.970107	0.939564	1.00164	0.0629712
chr6:20548705:20649293:clu_37303:ENSG00000145996.11	ENSG00000145996	CDKAL1	Hospitalization	Wald ratio	chr6:20679478:G:A	0.955562	0.910845	1.00247	0.0630432
chr19:54667793:54667873:clu_28450:ENSG00000186818.12	ENSG00000186818	LILRB4	Reported infection	Wald ratio	chr19:54669422:A:G	1.01933	0.998957	1.04011	0.0630846
chr19:5844851:5846426:clu_25428:ENSG00000171124.12	ENSG00000171124	FUT3	Critical illness	Wald ratio	chr19:5872392:A:G	0.918393	0.839539	1.00465	0.0630851
chr11:65581373:65584241:clu_8683:ENSG00000173442.12	ENSG00000173442	EHBP1L1	Critical illness	Inverse variance weighted	chr11:65581592:A:G,chr11:65583893:A:G	0.945323	0.890891	1.00308	0.063125
chr13:49541006:49541676:clu_2688:ENSG00000136144.11	ENSG00000136144	RCBTB1	Hospitalization	Wald ratio	chr13:49541661:G:A	1.05358	0.997137	1.11322	0.0631808
chr11:64233518:64233894:clu_8486:ENSG00000110011.13	ENSG00000110011	DNAJC4	Critical illness	Wald ratio	chr11:64108085:T:G	1.13512	0.993041	1.29752	0.063225
chr6:3738148:3739058:clu_37029:ENSG00000168994.13	ENSG00000168994	PXDC1	Hospitalization	Wald ratio	chr6:3738959:C:T	0.976799	0.952902	1.0013	0.0632379
chr16:2037600:2037757:clu_17610:ENSG00000065054.13	ENSG00000065054	SLC9A3R2	Reported infection	Wald ratio	chr16:2037784:C:T	1.00743	0.999591	1.01534	0.0632453
chr15:68086750:68141946:clu_21780:ENSG00000033800.13	ENSG00000033800	PIAS1	Reported infection	Wald ratio	chr15:68075554:A:G	0.972639	0.944576	1.00154	0.0632745
chr5:134624037:134632728:clu_42276:ENSG00000152700.13	ENSG00000152700	SAR1B	Critical illness	Wald ratio	chr5:134632185:G:A	1.07049	0.996236	1.15027	0.06329
chr19:38411381:38412672:clu_27104:ENSG00000171777.15	ENSG00000171777	RASGRP4	Reported infection	Wald ratio	chr19:38414599:T:C	0.975709	0.950711	1.00136	0.0633032
chr18:23526765:23529179:clu_29066:ENSG00000141452.9	ENSG00000141452	RMC1	Critical illness	Wald ratio	chr18:23582324:T:C	1.09516	0.994974	1.20542	0.0633066
chr2:131105398:131107461:clu_52707:ENSG00000115762.16	ENSG00000115762	PLEKHB2	Reported infection	Wald ratio	chr2:131107491:G:A	1.01624	0.999107	1.03366	0.0633166
chr16:2752846:2757472:clu_17707:ENSG00000167978.16	ENSG00000167978	SRRM2	Critical illness	Wald ratio	chr16:3743016:G:C	0.90141	0.80783	1.00583	0.0634546
chr17:1073677:1078805:clu_13252:ENSG00000159842.14	ENSG00000159842	ABR	Critical illness	Wald ratio	chr17:1078800:G:A	1.13015	0.993164	1.28602	0.0634667
chr3:12351674:12379704:clu_46242:ENSG00000132170.19	ENSG00000132170	PPARG	Hospitalization	Wald ratio	chr3:12351626:G:C	1.05048	0.997242	1.10655	0.063469
chr6:73610547:73615315:clu_38824:ENSG00000119899.12	ENSG00000119899	SLC17A5	Critical illness	Wald ratio	chr6:73469965:T:A	0.887636	0.782628	1.00673	0.063525
chr15:45631230:45631927:clu_21191:ENSG00000137767.13	ENSG00000137767	SQOR	Hospitalization	Wald ratio	chr15:45631817:C:T	1.04968	0.997264	1.10486	0.0635769
chr20:35021332:35035123:clu_32120:ENSG00000100991.11	ENSG00000100991	TRPC4AP	Reported infection	Wald ratio	chr20:34977862:T:C	0.983688	0.966736	1.00094	0.0637124
chr3:4420146:4452876:clu_46045:ENSG00000144455.13	ENSG00000144455	SUMF1	Reported infection	Wald ratio	chr3:4449362:G:A	0.975572	0.950372	1.00144	0.0639952
chr17:7857198:7857383:clu_13864:ENSG00000183011.13	ENSG00000183011	NAA38	Critical illness	Wald ratio	chr17:7857386:G:A	1.07098	0.996015	1.15159	0.064007
chr11:802396:802543:clu_7069:ENSG00000177595.17	ENSG00000177595	PIDD1	Critical illness	Wald ratio	chr11:802379:C:T	1.03463	0.998012	1.0726	0.0640669
chr13:50910140:50927407:clu_2713:ENSG00000136104.19	ENSG00000136104	RNASEH2B	Reported infection	Wald ratio	chr13:50910309:T:C	0.981715	0.962724	1.00108	0.0640964
chr11:68757730:68759569:clu_9036:ENSG00000110090.12	ENSG00000110090	CPT1A	Reported infection	Wald ratio	chr11:68754748:C:T	1.01737	0.998991	1.03609	0.064102
chr10:123154485:123154918:clu_12933:ENSG00000154473.17	ENSG00000154473	BUB3	Reported infection	Wald ratio	chr10:123147873:C:T	0.974559	0.948332	1.00151	0.0641074
chr1:93318228:93324635:clu_57940:ENSG00000223745.7	ENSG00000223745	CCDC18-AS1	Reported infection	Wald ratio	chr1:93318238:G:A	1.0102	0.9994	1.02111	0.0642341
chr15:88909923:88912428:clu_22439:ENSG00000140545.14	ENSG00000140545	MFGE8	Reported infection	Wald ratio	chr15:88917051:AGAGCT:A	1.03068	0.99821	1.06421	0.064277
chr17:43125770:43131208:clu_15249:ENSG00000198496.10	ENSG00000198496	NBR2	Critical illness	Wald ratio	chr17:43154506:T:C	1.03086	0.998194	1.0646	0.0643179
chr2:19898035:19901476:clu_50357:ENSG00000183891.5	ENSG00000183891	TTC32	Hospitalization	Wald ratio	chr2:19901468:A:C	0.965335	0.929898	1.00212	0.0644796
chr5:178135312:178138108:clu_43180:ENSG00000145916.18	ENSG00000145916	RMND5B	Critical illness	Wald ratio	chr5:178141838:A:G	0.903207	0.810799	1.00615	0.0645042
chr11:67607616:67608396:clu_8967:ENSG00000167792.11	ENSG00000167792	NDUFV1	Hospitalization	Wald ratio	chr11:67617654:G:A	0.959499	0.918331	1.00251	0.0646287
chr20:62289330:62291703:clu_32836:ENSG00000130703.15	ENSG00000130703	OSBPL2	Hospitalization	Wald ratio	chr20:62293195:C:T	0.946227	0.892331	1.00338	0.0647076
chr2:85596931:85597104:clu_51761:ENSG00000168894.9	ENSG00000168894	RNF181	Reported infection	Wald ratio	chr2:85597128:C:T	1.01642	0.999004	1.03413	0.0647641
chr2:55249534:55251621:clu_51177:ENSG00000085760.14	ENSG00000085760	MTIF2	Reported infection	Wald ratio	chr2:55233784:G:A	1.03233	0.998045	1.06778	0.0648374
chr6:33693118:33693545:clu_38027:ENSG00000096433.10	ENSG00000096433	ITPR3	Reported infection	Wald ratio	chr6:33692594:A:G	1.02294	0.998596	1.04787	0.0649439
chr1:27351336:27351456:clu_56245:ENSG00000142765.17	ENSG00000142765	SYTL1	Hospitalization	Wald ratio	chr1:27350918:A:G	0.939154	0.878555	1.00393	0.0650882
chr2:218390279:218391198:clu_54121:ENSG00000018280.16	ENSG00000018280	SLC11A1	Critical illness	Wald ratio	chr2:218390157:AT:A	0.943268	0.886506	1.00366	0.0651179
chr9:137356368:137366493:clu_64354:ENSG00000187609.15	ENSG00000187609	EXD3	Reported infection	Wald ratio	chr9:137367974:T:C	1.01394	0.999131	1.02898	0.0651635
chr9:5361888:5381863:clu_61663:ENSG00000107020.9	ENSG00000107020	PLGRKT	Critical illness	Wald ratio	chr9:5381870:G:A	0.945361	0.890524	1.00358	0.0653432
chr12:1781076:1783006:clu_3395:ENSG00000006831.9	ENSG00000006831	ADIPOR2	Hospitalization	Wald ratio	chr12:1774523:G:T	0.939072	0.878342	1.004	0.0653452
chr3:53235174:53237797:clu_47599:ENSG00000163931.15	ENSG00000163931	TKT	Critical illness	Wald ratio	chr3:53226082:GT:G	1.14364	0.991504	1.31912	0.065355
chr21:15818846:15824966:clu_33112:ENSG00000155313.15	ENSG00000155313	USP25	Reported infection	Wald ratio	chr21:15316014:A:G	0.959846	0.918906	1.00261	0.0653581
chr16:77725584:77741582:clu_19911:ENSG00000140876.11	ENSG00000140876	NUDT7	Hospitalization	Wald ratio	chr16:77735937:A:G	1.08666	0.994703	1.18711	0.0654414
chr7:128578933:128591850:clu_36201:ENSG00000280828.1	ENSG00000280828		Hospitalization	Wald ratio	chr7:128561066:T:C	1.02295	0.998532	1.04797	0.0656493
chr3:45596287:45636150:clu_46900:ENSG00000144791.9	ENSG00000144791	LIMD1	Hospitalization	Wald ratio	chr3:45600689:A:C	1.03744	0.997611	1.07886	0.0657334
chr2:215349249:215349536:clu_54043:ENSG00000138363.14	ENSG00000138363	ATIC	Critical illness	Wald ratio	chr2:215328638:C:T	1.08682	0.994597	1.18759	0.0657381
chr17:35597152:35598230:clu_14754:ENSG00000006125.17	ENSG00000006125	AP2B1	Reported infection	Wald ratio	chr17:35604168:T:C	1.051	0.996753	1.10819	0.0658183
chr7:74053309:74056271:clu_35096:ENSG00000049540.16	ENSG00000049540	ELN	Reported infection	Wald ratio	chr7:74012231:A:G	0.962508	0.924105	1.00251	0.0658485
chr2:230245080:230245863:clu_54439:ENSG00000079263.18	ENSG00000079263	SP140	Reported infection	Wald ratio	chr2:230246022:T:C	0.977215	0.953505	1.00151	0.0658749
chr19:15680519:15682389:clu_26255:ENSG00000186204.14	ENSG00000186204	CYP4F12	Reported infection	Wald ratio	chr19:15682186:T:G	1.03404	0.997803	1.07159	0.0658997
chr20:64058887:64059613:clu_33036:ENSG00000237371.1	ENSG00000237371		Critical illness	Wald ratio	chr20:64059572:T:TCCTGGCTGGCCTGTGG	1.04094	0.997319	1.08647	0.0662027
chr20:64058887:64059613:clu_33036:ENSG00000171703.16	ENSG00000171703	TCEA2	Critical illness	Wald ratio	chr20:64059572:T:TCCTGGCTGGCCTGTGG	1.04094	0.997319	1.08647	0.0662027
chr1:94891267:94894818:clu_58004:ENSG00000143036.16	ENSG00000143036	SLC44A3	Hospitalization	Wald ratio	chr1:94887366:A:ATC	0.954305	0.907852	1.00313	0.0662047
chr9:130632278:130633619:clu_63790:ENSG00000107164.15	ENSG00000107164	FUBP3	Reported infection	Wald ratio	chr9:130633667:A:G	0.968264	0.935509	1.00217	0.0662479
chr11:771426:772427:clu_7054:ENSG00000177225.16	ENSG00000177225	GATD1	Critical illness	Wald ratio	chr11:771716:C:A	0.934749	0.869794	1.00455	0.0663135
chr11:64233518:64233894:clu_8486:ENSG00000110011.13	ENSG00000110011	DNAJC4	Hospitalization	Wald ratio	chr11:64108085:T:G	1.07435	0.995157	1.15985	0.0664016
chr22:23660000:23683725:clu_30118:ENSG00000272578.5	ENSG00000272578		Hospitalization	Wald ratio	chr22:23662600:A:C	1.01432	0.999036	1.02983	0.066442
chr19:49812335:49812447:clu_28041:ENSG00000010361.13	ENSG00000010361	FUZ	Reported infection	Wald ratio	chr19:49812441:C:A	1.01247	0.999159	1.02595	0.066458
chr3:41912899:41918457:clu_46776:ENSG00000168038.10	ENSG00000168038	ULK4	Hospitalization	Wald ratio	chr3:41914222:A:G	0.978757	0.956566	1.00146	0.0664904
chr16:83256:85401:clu_17230:ENSG00000103152.11	ENSG00000103152	MPG	Hospitalization	Wald ratio	chr16:83281:C:G	1.09097	0.994053	1.19734	0.0666101
chr12:6578917:6581038:clu_3566:ENSG00000111642.14	ENSG00000111642	CHD4	Reported infection	Wald ratio	chr12:6564719:A:G	1.02178	0.998525	1.04557	0.0666116
chr3:3148187:3149094:clu_46035:ENSG00000072756.16	ENSG00000072756	TRNT1	Reported infection	Wald ratio	chr3:3129338:T:C	1.02232	0.998488	1.04672	0.0666157
chr7:100356938:100358220:clu_35717:ENSG00000121716.20	ENSG00000121716	PILRB	Hospitalization	Wald ratio	chr7:100348762:G:C	1.03075	0.997898	1.06468	0.066861
chr11:7461336:7469641:clu_7362:ENSG00000251364.6	ENSG00000251364	SYT9-AS1	Hospitalization	Wald ratio	chr11:7465869:A:AT	0.952293	0.903786	1.0034	0.0668661
chr6:57196606:57207628:clu_38734:ENSG00000112210.11	ENSG00000112210	RAB23	Critical illness	Wald ratio	chr6:56435534:A:G	1.0913	0.99393	1.1982	0.0669101
chr11:14879207:14880136:clu_7588:ENSG00000186104.10	ENSG00000186104	CYP2R1	Critical illness	Wald ratio	chr11:14879385:A:G	1.06037	0.995922	1.12898	0.0669168
chr1:150276632:150280835:clu_58803:ENSG00000118292.8	ENSG00000118292	C1orf54	Hospitalization	Wald ratio	chr1:150276941:GA:G	0.965554	0.930014	1.00245	0.0669511
chr1:236554752:236555296:clu_61332:ENSG00000119285.10	ENSG00000119285	HEATR1	Reported infection	Wald ratio	chr1:236554626:C:T	1.03481	0.997574	1.07344	0.0672379
chr6:148532966:148533771:clu_39964:ENSG00000111961.17	ENSG00000111961	SASH1	Hospitalization	Wald ratio	chr6:148533226:A:G	1.04803	0.996666	1.10203	0.0672947
chr11:2955766:2957512:clu_7181:ENSG00000205531.12	ENSG00000205531	NAP1L4	Reported infection	Wald ratio	chr11:2957542:C:T	0.954623	0.908294	1.00332	0.067316
chr1:1641113:1641662:clu_55059:ENSG00000248333.8	ENSG00000248333	CDK11B	Reported infection	Wald ratio	chr1:1715838:T:C	1.01517	0.998925	1.03168	0.0673604
chr16:57440983:57447342:clu_19256:ENSG00000005194.14	ENSG00000005194	CIAPIN1	Critical illness	Wald ratio	chr16:57395547:G:A	0.931699	0.863679	1.00507	0.0673866
chr16:28863945:28866012:clu_18635:ENSG00000178188.14	ENSG00000178188	SH2B1	Reported infection	Wald ratio	chr16:28857374:A:G	0.980573	0.960171	1.00141	0.0674221
chr9:120843439:120844993:clu_63282:ENSG00000226752.9	ENSG00000226752	CUTALP	Hospitalization	Wald ratio	chr9:120841621:C:A	0.978148	0.955256	1.00159	0.0674669
chr9:34660600:34661482:clu_62028:ENSG00000137070.17	ENSG00000137070	IL11RA	Reported infection	Wald ratio	chr9:34660867:T:C	1.01176	0.99916	1.02452	0.0674761
chr1:177968039:177971396:clu_59942:ENSG00000242193.10	ENSG00000242193	CRYZL2P	Critical illness	Wald ratio	chr1:177974609:CA:C	0.922655	0.846363	1.00582	0.0675355
chr1:177968039:177971396:clu_59942:ENSG00000120341.18	ENSG00000120341	SEC16B	Critical illness	Wald ratio	chr1:177974609:CA:C	0.922655	0.846363	1.00582	0.0675355
chr14:58543967:58547781:clu_23655:ENSG00000100578.14	ENSG00000100578	KIAA0586	Hospitalization	Wald ratio	chr14:58543931:C:T	0.97332	0.9455	1.00196	0.0675914
chr20:25209925:25210003:clu_31884:ENSG00000197586.12	ENSG00000197586	ENTPD6	Reported infection	Wald ratio	chr20:25205501:C:CACAGGGGCCAGCAGGG	1.02928	0.9979	1.06165	0.0677143
chr3:37149038:37154614:clu_46629:ENSG00000093167.17	ENSG00000093167	LRRFIP2	Critical illness	Wald ratio	chr3:36997973:A:G	1.1111	0.992304	1.24412	0.0678414
chr12:57773128:57780255:clu_5163:ENSG00000123427.16	ENSG00000123427	EEF1AKMT3	Reported infection	Wald ratio	chr12:57764205:G:A	0.977955	0.954829	1.00164	0.0679076
chr8:38728671:38742351:clu_65131:ENSG00000147526.19	ENSG00000147526	TACC1	Critical illness	Wald ratio	chr8:38742375:A:G	0.937939	0.875588	1.00473	0.067918
chr17:7857198:7883235:clu_13864:ENSG00000183011.13	ENSG00000183011	NAA38	Critical illness	Wald ratio	chr17:7882587:G:A	0.921962	0.844931	1.00601	0.0679623
chr20:35626803:35627280:clu_32173:ENSG00000214078.12	ENSG00000214078	CPNE1	Reported infection	Inverse variance weighted	chr20:35626801:C:T,chr20:35706551:A:AAT	1.00608	0.999552	1.01266	0.0679963
chr14:24433032:24434100:clu_23132:ENSG00000100441.9	ENSG00000100441	KHNYN	Reported infection	Wald ratio	chr14:24432638:G:A	0.990446	0.980286	1.00071	0.0680062
chr19:43553091:43553401:clu_27452:ENSG00000073050.11	ENSG00000073050	XRCC1	Reported infection	Wald ratio	chr19:44487752:C:G	0.975294	0.949438	1.00185	0.068015
chr3:49684189:49684314:clu_47232:ENSG00000173531.15	ENSG00000173531	MST1	Critical illness	Wald ratio	chr3:49673046:T:A	1.04559	0.996694	1.09688	0.0680835
chr17:75631668:75633459:clu_16557:ENSG00000108469.14	ENSG00000108469	RECQL5	Hospitalization	Wald ratio	chr17:75221734:A:G	1.07482	0.994647	1.16147	0.0681127
chr1:111137586:111139501:clu_58268:ENSG00000156171.14	ENSG00000156171	DRAM2	Critical illness	Wald ratio	chr1:111139496:T:C	1.01874	0.99862	1.03926	0.0681167
chr1:62584878:62586507:clu_57466:ENSG00000116641.17	ENSG00000116641	DOCK7	Hospitalization	Wald ratio	chr1:62494904:C:T	1.05714	0.99587	1.12217	0.0681388
chr8:143267484:143274704:clu_66397:ENSG00000250571.6	ENSG00000250571	GLI4	Reported infection	Wald ratio	chr8:143320168:G:A	1.02893	0.997875	1.06096	0.0681627
chr8:143267484:143274704:clu_66397:ENSG00000181638.17	ENSG00000181638	ZFP41	Reported infection	Wald ratio	chr8:143320168:G:A	1.02893	0.997875	1.06096	0.0681627
chr4:118278792:118279389:clu_45100:ENSG00000269893.6	ENSG00000269893	SNHG8	Reported infection	Wald ratio	chr4:118302491:C:A	1.00641	0.999523	1.01334	0.0681809
chr7:65088941:65089375:clu_34911:ENSG00000226002.1	ENSG00000226002	GTF2IP14	Reported infection	Wald ratio	chr7:65104444:C:T	0.979062	0.95705	1.00158	0.0681849
chr22:45330756:45332425:clu_31053:ENSG00000100376.11	ENSG00000100376	FAM118A	Critical illness	Wald ratio	chr22:45325403:C:T	1.0617	0.995525	1.13227	0.0682503
chr6:43132687:43138849:clu_38415:ENSG00000112655.15	ENSG00000112655	PTK7	Hospitalization	Wald ratio	chr6:43168748:A:G	0.945675	0.890554	1.00421	0.0683113
chr14:24292330:24296509:clu_23097:ENSG00000157379.13	ENSG00000157379	DHRS1	Critical illness	Wald ratio	chr14:24299328:T:G	0.934912	0.869638	1.00509	0.068365
chr10:27029356:27033225:clu_10992:ENSG00000107890.16	ENSG00000107890	ANKRD26	Hospitalization	Inverse variance weighted	chr10:26971701:A:T,chr10:27030490:G:T	0.971338	0.94143	1.0022	0.0683753
chr5:40979909:41015726:clu_40979:ENSG00000112936.18	ENSG00000112936	C7	Reported infection	Wald ratio	chr5:40979984:C:T	1.00909	0.999318	1.01896	0.0683799
chr19:6750633:6751034:clu_25503:ENSG00000125733.17	ENSG00000125733	TRIP10	Critical illness	Wald ratio	chr19:6751268:G:A	0.940132	0.879736	1.00467	0.0684039
chr15:52239879:52244356:clu_21364:ENSG00000128833.12	ENSG00000128833	MYO5C	Reported infection	Wald ratio	chr15:52242147:A:G	0.974106	0.946995	1.00199	0.0685119
chr19:41479284:41495302:clu_27331:ENSG00000267107.6	ENSG00000267107	PCAT19	Critical illness	Wald ratio	chr19:41495302:T:C	0.981871	0.962729	1.00139	0.0685489
chr11:47412467:47413597:clu_8047:ENSG00000165915.13	ENSG00000165915	SLC39A13	Critical illness	Wald ratio	chr11:47413435:A:G	1.04208	0.996868	1.08934	0.068553
chr5:132484497:132486251:clu_42214:ENSG00000125347.13	ENSG00000125347	IRF1	Reported infection	Wald ratio	chr5:132479312:A:C	1.01679	0.998732	1.03517	0.0685795
chr17:13010671:13013207:clu_14070:ENSG00000006744.18	ENSG00000006744	ELAC2	Critical illness	Wald ratio	chr17:13014737:T:C	0.927168	0.854692	1.00579	0.0686156
chr19:53086109:53086262:clu_28308:ENSG00000170949.17	ENSG00000170949	ZNF160	Critical illness	Wald ratio	chr19:53085796:C:T	1.0637	0.995295	1.1368	0.0686209
chr2:73927052:73938910:clu_51578:ENSG00000114956.19	ENSG00000114956	DGUOK	Reported infection	Wald ratio	chr2:73938926:A:G	1.02282	0.998276	1.04798	0.0686464
chr10:50097802:50104042:clu_11393:ENSG00000099290.15	ENSG00000099290	WASHC2A	Critical illness	Inverse variance weighted	chr10:50102417:A:G,chr10:50213971:A:G	0.971447	0.941609	1.00223	0.0687575
chr22:50248890:50249103:clu_31227:ENSG00000100429.17	ENSG00000100429	HDAC10	Critical illness	Wald ratio	chr22:50249166:G:A	1.06513	0.995155	1.14002	0.0687791
chr4:51843267:51863437:clu_44266:ENSG00000109184.14	ENSG00000109184	DCUN1D4	Hospitalization	Wald ratio	chr4:51952498:G:A	0.947049	0.893146	1.00421	0.0688207
chr5:170019108:170027863:clu_42953:ENSG00000134516.15	ENSG00000134516	DOCK2	Critical illness	Wald ratio	chr5:170023928:T:C	0.915408	0.83226	1.00686	0.0688787
chr1:40541710:40544397:clu_56774:ENSG00000117010.15	ENSG00000117010	ZNF684	Hospitalization	Wald ratio	chr1:40564792:G:A	1.06591	0.99504	1.14183	0.0690154
chr13:113094635:113096371:clu_3201:ENSG00000126217.20	ENSG00000126217	MCF2L	Hospitalization	Wald ratio	chr13:113095331:G:A	1.02959	0.997718	1.06247	0.0691355
chr8:716007:731140:clu_64447:ENSG00000104714.13	ENSG00000104714	ERICH1	Hospitalization	Wald ratio	chr8:724610:C:T	1.02559	0.998015	1.05392	0.0692085
chr15:34553091:34553745:clu_20687:ENSG00000215252.11	ENSG00000215252	GOLGA8B	Reported infection	Inverse variance weighted	chr15:34379077:G:A,chr15:34576909:G:C	0.991773	0.982975	1.00065	0.0692309
chr2:237769818:237769943:clu_54636:ENSG00000124831.18	ENSG00000124831	LRRFIP1	Critical illness	Wald ratio	chr2:237748293:G:A	1.10624	0.992079	1.23353	0.0692394
chr8:491670:492459:clu_64438:ENSG00000180190.11	ENSG00000180190	TDRP	Reported infection	Wald ratio	chr8:487078:C:T	0.972263	0.943191	1.00223	0.0693464
chr22:50275963:50276629:clu_31240:ENSG00000196576.14	ENSG00000196576	PLXNB2	Critical illness	Wald ratio	chr22:50276062:C:A	1.04915	0.996201	1.10492	0.0693821
chr4:867432:870711:clu_43397:ENSG00000178950.16	ENSG00000178950	GAK	Reported infection	Wald ratio	chr4:868575:A:C	0.97576	0.950256	1.00195	0.0693837
chr14:77299561:77302835:clu_24149:ENSG00000009830.11	ENSG00000009830	POMT2	Reported infection	Wald ratio	chr14:77311111:C:T	0.978087	0.954973	1.00176	0.0694047
chr3:125469519:125476695:clu_48511:ENSG00000114520.10	ENSG00000114520	SNX4	Hospitalization	Wald ratio	chr3:125501978:T:C	0.945523	0.890042	1.00446	0.0694243
chr2:102157785:102164709:clu_52257:ENSG00000115594.11	ENSG00000115594	IL1R1	Reported infection	Wald ratio	chr2:102164706:A:T	0.980542	0.95996	1.00157	0.0694679
chr6:73482620:73486598:clu_38812:ENSG00000135297.15	ENSG00000135297	MTO1	Reported infection	Wald ratio	chr6:72631823:GT:G	1.03627	0.99715	1.07693	0.0695816
chr1:52353647:52354608:clu_57223:ENSG00000154222.14	ENSG00000154222	CC2D1B	Critical illness	Wald ratio	chr1:52040959:C:T	0.748732	0.547728	1.0235	0.0696279
chr6:39909102:39909835:clu_38256:ENSG00000124615.17	ENSG00000124615	MOCS1	Hospitalization	Wald ratio	chr6:39927299:C:G	0.936397	0.872211	1.00531	0.0696977
chr6:26538501:26545127:clu_37410:ENSG00000182952.4	ENSG00000182952	HMGN4	Hospitalization	Wald ratio	chr6:26531726:T:C	0.980405	0.959656	1.0016	0.069793
chr17:1073677:1078805:clu_13252:ENSG00000159842.14	ENSG00000159842	ABR	Reported infection	Wald ratio	chr17:1078800:G:A	1.04051	0.996786	1.08615	0.0698328
chr5:1501603:1521347:clu_40521:ENSG00000153395.9	ENSG00000153395	LPCAT1	Critical illness	Wald ratio	chr5:1522620:C:G	1.08759	0.993197	1.19096	0.0698915
chr9:137037910:137039971:clu_64273:ENSG00000107281.9	ENSG00000107281	NPDC1	Critical illness	Wald ratio	chr9:137037759:A:C	0.930538	0.860816	1.00591	0.070023
chr9:111926496:111929500:clu_63105:ENSG00000148154.9	ENSG00000148154	UGCG	Hospitalization	Wald ratio	chr9:111927544:T:C	1.05022	0.995986	1.10741	0.0700965
chr19:58591624:58598967:clu_28730:ENSG00000213753.10	ENSG00000213753	CENPBD2P	Hospitalization	Wald ratio	chr19:58565664:C:A	1.02615	0.997875	1.05522	0.0701824
chr4:1347609:1348090:clu_43464:ENSG00000163945.15	ENSG00000163945	UVSSA	Hospitalization	Wald ratio	chr4:1347765:G:A	0.968069	0.934647	1.00269	0.0702445
chr19:43497876:43501734:clu_27445:ENSG00000176531.10	ENSG00000176531	PHLDB3	Hospitalization	Wald ratio	chr19:43501293:T:C	1.02274	0.998143	1.04794	0.0702514
chr5:179605924:179607582:clu_43232:ENSG00000176783.14	ENSG00000176783	RUFY1	Reported infection	Wald ratio	chr5:179607367:A:G	0.987314	0.973753	1.00106	0.0704134
chr7:5070193:5071221:clu_34012:ENSG00000146587.17	ENSG00000146587	RBAK	Critical illness	Wald ratio	chr7:5068241:G:A	0.941173	0.881337	1.00507	0.0704432
chr7:5070193:5071221:clu_34012:ENSG00000273313.1	ENSG00000273313	RBAKDN	Critical illness	Wald ratio	chr7:5068241:G:A	0.941173	0.881337	1.00507	0.0704432
chr1:1212138:1212992:clu_54962:ENSG00000186827.10	ENSG00000186827	TNFRSF4	Critical illness	Wald ratio	chr1:1210031:A:G	0.935289	0.869887	1.00561	0.0704843
chr7:74060032:74062210:clu_35103:ENSG00000232415.1	ENSG00000232415	ELN-AS1	Critical illness	Wald ratio	chr7:74042925:A:G	1.0656	0.994702	1.14155	0.0704891
chr19:18001573:18007421:clu_26436:ENSG00000105643.9	ENSG00000105643	ARRDC2	Hospitalization	Wald ratio	chr19:18007413:G:T	0.965678	0.929813	1.00293	0.0705079
chr2:241071878:241081677:clu_54754:ENSG00000162804.13	ENSG00000162804	SNED1	Critical illness	Wald ratio	chr2:241080937:T:A	0.931757	0.863042	1.00594	0.0705491
chr19:49521813:49524507:clu_27981:ENSG00000104870.12	ENSG00000104870	FCGRT	Hospitalization	Wald ratio	chr19:49521664:T:C	0.930902	0.861369	1.00605	0.070653
chr22:31611840:31613142:clu_30502:ENSG00000198089.15	ENSG00000198089	SFI1	Hospitalization	Wald ratio	chr22:31607721:T:C	9.42874e-15	5.85232e-30	15.1908	0.0706568
chr10:78040225:78040615:clu_11882:ENSG00000138326.18	ENSG00000138326	RPS24	Critical illness	Wald ratio	chr10:78083945:C:G	0.870476	0.748875	1.01182	0.0707812
chr8:143684542:143690057:clu_66453:ENSG00000181135.15	ENSG00000181135	ZNF707	Critical illness	Wald ratio	chr8:143689981:T:TG	0.890216	0.784669	1.00996	0.0709107
chr17:27294435:27303367:clu_14403:ENSG00000109046.14	ENSG00000109046	WSB1	Reported infection	Wald ratio	chr17:27301794:C:T	0.989356	0.977927	1.00092	0.0710386
chr17:18018686:18021123:clu_14222:ENSG00000171953.15	ENSG00000171953	ATPAF2	Critical illness	Wald ratio	chr17:18018681:T:C	1.08238	0.99318	1.17959	0.0712309
chr13:113077211:113078363:clu_3207:ENSG00000126217.20	ENSG00000126217	MCF2L	Hospitalization	Wald ratio	chr13:113072838:A:C	1.03326	0.997157	1.07068	0.0713781
chr4:47587206:47591042:clu_44202:ENSG00000145246.13	ENSG00000145246	ATP10D	Reported infection	Wald ratio	chr4:47551230:T:C	1.01969	0.998305	1.04153	0.0713799
chr19:1825943:1826878:clu_25091:ENSG00000079313.13	ENSG00000079313	REXO1	Reported infection	Wald ratio	chr19:1842920:G:A	0.978467	0.955585	1.0019	0.071394
chr1:89009494:89010904:clu_57848:ENSG00000117226.11	ENSG00000117226	GBP3	Critical illness	Inverse variance weighted	chr1:89013185:A:G,chr1:89015900:T:C	0.974872	0.948271	1.00222	0.0714068
chr16:89196305:89197298:clu_20239:ENSG00000259803.6	ENSG00000259803	SLC22A31	Reported infection	Wald ratio	chr16:89193264:T:C	0.987087	0.973236	1.00114	0.071455
chr2:201130146:201130921:clu_53755:ENSG00000003402.19	ENSG00000003402	CFLAR	Hospitalization	Wald ratio	chr2:201131056:G:A	1.02182	0.998117	1.04608	0.071458
chr22:31815212:31819022:clu_30517:ENSG00000100150.16	ENSG00000100150	DEPDC5	Hospitalization	Wald ratio	chr22:31815426:C:A	1.03864	0.996685	1.08235	0.0715252
chr19:19277879:19278690:clu_26575:ENSG00000105705.15	ENSG00000105705	SUGP1	Critical illness	Wald ratio	chr19:19541425:T:G	0.914125	0.829076	1.0079	0.0715357
chr21:36041888:36043782:clu_33340:ENSG00000185917.13	ENSG00000185917	SETD4	Critical illness	Wald ratio	chr21:36044410:T:C	1.03994	0.996533	1.08525	0.0718066
chr11:86446487:86448150:clu_9521:ENSG00000151376.16	ENSG00000151376	ME3	Hospitalization	Wald ratio	chr11:86447193:T:C	0.962138	0.922537	1.00344	0.071882
chr16:89682496:89685669:clu_20290:ENSG00000185324.21	ENSG00000185324	CDK10	Hospitalization	Wald ratio	chr16:89686659:G:GGGCCGTCCGCGTCTGCGCCTGCGCGCAAGAGA	0.932284	0.863747	1.00626	0.0718881
chr20:46126741:46128138:clu_32508:ENSG00000101017.13	ENSG00000101017	CD40	Critical illness	Wald ratio	chr20:46126737:C:G	1.03465	0.996965	1.07376	0.071958
chr13:20732121:20757455:clu_2118:ENSG00000150456.10	ENSG00000150456	EEF1AKMT1	Critical illness	Wald ratio	chr13:20730443:A:G	0.93866	0.876097	1.00569	0.0720603
chr9:133666870:133670584:clu_63978:ENSG00000123453.17	ENSG00000123453	SARDH	Hospitalization	Wald ratio	chr9:133663226:A:G	0.963112	0.92446	1.00338	0.0720991
chr19:11447597:11447693:clu_25971:ENSG00000130175.9	ENSG00000130175	PRKCSH	Reported infection	Wald ratio	chr19:11447636:G:A	1.01653	0.99852	1.03487	0.0722453
chr17:4785659:4785901:clu_13525:ENSG00000182853.11	ENSG00000182853	VMO1	Critical illness	Wald ratio	chr17:4786277:C:T	1.03027	0.997304	1.06432	0.0723018
chr4:118591895:118595912:clu_45102:ENSG00000260404.3	ENSG00000260404		Critical illness	Wald ratio	chr4:118584729:TC:T	0.941392	0.881372	1.0055	0.0723675
chr15:75846220:75854386:clu_22057:ENSG00000140367.11	ENSG00000140367	UBE2Q2	Reported infection	Wald ratio	chr15:75843853:T:C	0.979811	0.958252	1.00185	0.0723796
chr2:126682874:126690255:clu_52592:ENSG00000136732.14	ENSG00000136732	GYPC	Critical illness	Inverse variance weighted	chr2:126408853:G:A,chr2:126684029:T:C	1.03413	0.996948	1.0727	0.0724365
chr12:118403517:118411073:clu_6343:ENSG00000111707.11	ENSG00000111707	SUDS3	Critical illness	Wald ratio	chr12:118375139:A:G	1.09888	0.991446	1.21795	0.0724462
chr3:119491574:119492282:clu_48310:ENSG00000163389.10	ENSG00000163389	POGLUT1	Hospitalization	Wald ratio	chr3:119421217:T:G	0.975192	0.948824	1.00229	0.0724523
chr3:188341719:188406112:clu_49736:ENSG00000145012.13	ENSG00000145012	LPP	Critical illness	Wald ratio	chr3:188340928:C:T	0.977126	0.952758	1.00212	0.0725144
chr3:172506919:172514861:clu_49398:ENSG00000121858.10	ENSG00000121858	TNFSF10	Reported infection	Wald ratio	chr3:172474449:C:T	0.962436	0.923036	1.00352	0.0726134
chr1:154449980:154465134:clu_59093:ENSG00000160712.12	ENSG00000160712	IL6R	Hospitalization	Wald ratio	chr1:154447611:A:G	0.956867	0.911893	1.00406	0.0726416
chr2:218238850:218245420:clu_54108:ENSG00000163466.15	ENSG00000163466	ARPC2	Critical illness	Wald ratio	chr2:217271428:C:T	0.73405	0.523708	1.02888	0.0726983
chr12:24945816:24948927:clu_4067:ENSG00000060982.14	ENSG00000060982	BCAT1	Reported infection	Wald ratio	chr12:24945748:C:T	0.979707	0.958016	1.00189	0.0727039
chr7:100330284:100330463:clu_35724:ENSG00000078319.9	ENSG00000078319	PMS2P1	Reported infection	Wald ratio	chr7:100340318:G:A	0.962424	0.922998	1.00353	0.0727075
chr16:8842379:8847724:clu_17962:ENSG00000140650.11	ENSG00000140650	PMM2	Hospitalization	Wald ratio	chr16:8844114:A:G	1.05338	0.995195	1.11497	0.0728387
chr16:8842379:8847724:clu_17962:ENSG00000260276.2	ENSG00000260276		Hospitalization	Wald ratio	chr16:8844114:A:G	1.05338	0.995195	1.11497	0.0728387
chr2:88729337:88734552:clu_51891:ENSG00000153574.8	ENSG00000153574	RPIA	Critical illness	Wald ratio	chr2:88799666:A:AT	1.09485	0.991635	1.20882	0.0728601
chr12:52087684:52107379:clu_4696:ENSG00000257542.4	ENSG00000257542	OR7E47P	Reported infection	Wald ratio	chr12:52087533:T:C	1.01354	0.998744	1.02856	0.0730573
chr12:52087684:52107379:clu_4696:ENSG00000272724.1	ENSG00000272724		Reported infection	Wald ratio	chr12:52087533:T:C	1.01354	0.998744	1.02856	0.0730573
chr14:94114880:94115790:clu_24412:ENSG00000165949.12	ENSG00000165949	IFI27	Hospitalization	Wald ratio	chr14:94115784:T:TGGCCATGGC	1.01587	0.998527	1.03352	0.0731054
chr20:3669000:3669299:clu_31533:ENSG00000149451.17	ENSG00000149451	ADAM33	Reported infection	Wald ratio	chr20:3669032:T:G	0.988218	0.975491	1.00111	0.0731106
chr9:136791777:136792251:clu_64193:ENSG00000244187.7	ENSG00000244187	TMEM141	Critical illness	Wald ratio	chr9:136791987:C:G	0.938687	0.875917	1.00596	0.0731623
chr8:129903350:129970943:clu_66203:ENSG00000153310.19	ENSG00000153310	CYRIB	Reported infection	Wald ratio	chr8:129897500:C:A	1.02141	0.998012	1.04537	0.0731864
chr8:101719648:101915809:clu_65905:ENSG00000104490.17	ENSG00000104490	NCALD	Hospitalization	Wald ratio	chr8:101890637:G:A	0.976624	0.951675	1.00223	0.0732139
chr14:21499802:21500913:clu_22879:ENSG00000165819.11	ENSG00000165819	METTL3	Reported infection	Wald ratio	chr14:21500734:A:G	1.03032	0.997193	1.06454	0.0732325
chr13:113501880:113510238:clu_3245:ENSG00000150403.17	ENSG00000150403	TMCO3	Hospitalization	Wald ratio	chr13:113503531:A:G	0.948655	0.89549	1.00498	0.0732475
chr1:39523896:39529055:clu_56719:ENSG00000182109.7	ENSG00000182109		Reported infection	Wald ratio	chr1:39524784:A:G	0.980005	0.958571	1.00192	0.0734341
chr15:77982049:77984277:clu_22114:ENSG00000261143.1	ENSG00000261143	ADAMTS7P3	Critical illness	Wald ratio	chr15:77982042:T:C	0.959465	0.91696	1.00394	0.0734709
chr19:19054321:19055265:clu_26552:ENSG00000105676.13	ENSG00000105676	ARMC6	Hospitalization	Wald ratio	chr19:19113534:C:T	0.944028	0.886323	1.00549	0.073477
chr17:74960248:74961873:clu_16454:ENSG00000167861.15	ENSG00000167861	HID1	Hospitalization	Wald ratio	chr17:74948877:A:G	1.05102	0.995277	1.10989	0.0735001
chr22:29215630:29226490:clu_30312:ENSG00000186998.15	ENSG00000186998	EMID1	Reported infection	Wald ratio	chr22:29225139:G:C	0.98422	0.967223	1.00152	0.0735323
chr12:119713294:119713468:clu_6361:ENSG00000122966.15	ENSG00000122966	CIT	Reported infection	Wald ratio	chr12:118975722:A:G	1.03056	0.997136	1.06511	0.0735347
chr10:45759401:45763388:clu_11265:ENSG00000172661.17	ENSG00000172661	WASHC2C	Hospitalization	Inverse variance weighted	chr10:45549706:G:A,chr10:45605081:A:C,chr10:45683682:A:G	0.970689	0.939567	1.00284	0.0735789
chr1:109690366:109690454:clu_58208:ENSG00000134184.12	ENSG00000134184	GSTM1	Critical illness	Inverse variance weighted	chr1:109571336:C:A,chr1:109671748:T:C	1.04988	0.995364	1.10738	0.0735876
chr16:23389086:23391962:clu_18479:ENSG00000168434.12	ENSG00000168434	COG7	Critical illness	Wald ratio	chr16:23400783:A:T	1.061	0.994323	1.13215	0.0737694
chr19:35345126:35346151:clu_26865:ENSG00000012124.16	ENSG00000012124	CD22	Hospitalization	Wald ratio	chr19:35345627:A:G	0.933467	0.865602	1.00665	0.0738102
chr11:67433042:67433126:clu_8938:ENSG00000175634.14	ENSG00000175634	RPS6KB2	Critical illness	Wald ratio	chr11:67433341:T:C	0.944352	0.88689	1.00554	0.0738448
chr12:56158711:56159975:clu_4920:ENSG00000092841.18	ENSG00000092841	MYL6	Critical illness	Wald ratio	chr12:56159225:A:G	0.897433	0.797013	1.01051	0.073881
chr16:19710586:19714118:clu_18311:ENSG00000103550.13	ENSG00000103550	KNOP1	Critical illness	Wald ratio	chr16:19708840:T:G	0.91274	0.825763	1.00888	0.0739415
chr9:137373599:137383313:clu_64357:ENSG00000187609.15	ENSG00000187609	EXD3	Reported infection	Wald ratio	chr9:137379957:G:C	0.98294	0.964553	1.00168	0.0740905
chr8:19439931:19458426:clu_64712:ENSG00000147408.14	ENSG00000147408	CSGALNACT1	Reported infection	Wald ratio	chr8:19457523:T:G	0.993138	0.985658	1.00067	0.074197
chr14:36474873:36491201:clu_23282:ENSG00000229415.9	ENSG00000229415	SFTA3	Reported infection	Wald ratio	chr14:36477077:T:C	0.98988	0.978889	1.001	0.0742119
chr1:15272529:15289399:clu_55648:ENSG00000142621.19	ENSG00000142621	FHAD1	Critical illness	Wald ratio	chr1:15272573:A:G	1.07863	0.992608	1.1721	0.074262
chr17:8047076:8047258:clu_13898:ENSG00000179593.15	ENSG00000179593	ALOX15B	Hospitalization	Wald ratio	chr17:8047076:A:G	1.04145	0.996022	1.08895	0.0742968
chr10:43373783:43374470:clu_11212:ENSG00000150201.14	ENSG00000150201	FXYD4	Hospitalization	Wald ratio	chr10:43373649:A:C	0.969969	0.938027	1.003	0.0743179
chr3:197622330:197623220:clu_49999:ENSG00000214135.8	ENSG00000214135	SDHAP4	Critical illness	Wald ratio	chr3:197236698:C:G	1.10403	0.990285	1.23085	0.0744255
chr17:80415821:80423520:clu_16900:ENSG00000173818.16	ENSG00000173818	ENDOV	Hospitalization	Wald ratio	chr17:80402504:C:T	0.980587	0.959692	1.00194	0.074442
chr5:88905270:88943016:clu_41695:ENSG00000248309.7	ENSG00000248309	MEF2C-AS1	Reported infection	Wald ratio	chr5:89411010:G:A	0.969649	0.937361	1.00305	0.0744671
chr19:35744421:35744626:clu_26921:ENSG00000161265.14	ENSG00000161265	U2AF1L4	Reported infection	Wald ratio	chr19:35744530:G:A	1.00721	0.99929	1.0152	0.0744688
chr11:5696655:5698315:clu_7270:ENSG00000132274.15	ENSG00000132274	TRIM22	Critical illness	Wald ratio	chr11:5696983:A:C	1.14127	0.987011	1.31963	0.074505
chr14:55129300:55138045:clu_23568:ENSG00000131981.15	ENSG00000131981	LGALS3	Critical illness	Inverse variance weighted	chr14:54774967:A:G,chr14:55078005:T:C	1.1404	0.987025	1.31761	0.0746274
chr11:58610334:58610953:clu_8154:ENSG00000186660.14	ENSG00000186660	ZFP91	Reported infection	Wald ratio	chr11:58495563:A:G	0.973151	0.944464	1.00271	0.0746296
chr1:27357876:27358181:clu_56252:ENSG00000142733.14	ENSG00000142733	MAP3K6	Reported infection	Wald ratio	chr1:27357905:A:G	1.00633	0.999371	1.01334	0.0747227
chr19:16895611:16896176:clu_26318:ENSG00000160111.12	ENSG00000160111	CPAMD8	Hospitalization	Wald ratio	chr19:16889320:A:G	0.953722	0.905261	1.00478	0.0749306
chr14:35046406:35046505:clu_23248:ENSG00000151327.12	ENSG00000151327	FAM177A1	Hospitalization	Wald ratio	chr14:35077544:G:A	1.0466	0.995429	1.1004	0.0749401
chr22:23660000:23683725:clu_30118:ENSG00000244723.3	ENSG00000244723	ASLP1	Hospitalization	Wald ratio	chr22:23676663:C:T	1.01386	0.998613	1.02935	0.0750032
chr19:40205296:40205405:clu_27232:ENSG00000130758.7	ENSG00000130758	MAP3K10	Hospitalization	Wald ratio	chr19:40210005:T:C	0.943195	0.884377	1.00593	0.0750551
chr3:17622765:17623849:clu_46435:ENSG00000131374.14	ENSG00000131374	TBC1D5	Critical illness	Wald ratio	chr3:17470790:T:C	1.0671	0.993458	1.1462	0.0750672
chr16:57985546:57985909:clu_19313:ENSG00000159648.11	ENSG00000159648	TEPP	Reported infection	Wald ratio	chr16:57983935:G:C	1.01634	0.998362	1.03464	0.0750983
chr16:57985546:57985909:clu_19313:ENSG00000103005.11	ENSG00000103005	USB1	Reported infection	Wald ratio	chr16:57983935:G:C	1.01634	0.998362	1.03464	0.0750983
chr6:15627475:15637744:clu_37218:ENSG00000047579.19	ENSG00000047579	DTNBP1	Critical illness	Wald ratio	chr6:14817133:C:G	0.93916	0.876419	1.00639	0.0751788
chr17:82093771:82095320:clu_17113:ENSG00000169710.8	ENSG00000169710	FASN	Hospitalization	Wald ratio	chr17:82099396:C:T	0.943885	0.885696	1.0059	0.0752615
chr1:235980653:235981611:clu_61315:ENSG00000116962.14	ENSG00000116962	NID1	Hospitalization	Wald ratio	chr1:235983629:C:T	0.952873	0.903514	1.00493	0.0752766
chr8:22925335:22927584:clu_64826:ENSG00000134020.7	ENSG00000134020	PEBP4	Hospitalization	Wald ratio	chr8:22925495:G:A	0.949856	0.897488	1.00528	0.0754111
chr1:25491584:25498264:clu_56128:ENSG00000204178.9	ENSG00000204178	MACO1	Hospitalization	Wald ratio	chr1:25473190:C:CTCTG	1.05	0.994998	1.10804	0.0755221
chr11:7461336:7469641:clu_7362:ENSG00000251364.6	ENSG00000251364	SYT9-AS1	Reported infection	Wald ratio	chr11:7465869:A:AT	0.979305	0.956975	1.00216	0.0755836
chr9:137183242:137183672:clu_64310:ENSG00000176248.8	ENSG00000176248	ANAPC2	Hospitalization	Wald ratio	chr9:137183277:A:G	1.03245	0.996715	1.06946	0.0755895
chr17:50678219:50679798:clu_15734:ENSG00000108846.15	ENSG00000108846	ABCC3	Hospitalization	Wald ratio	chr17:50679576:T:C	1.01674	0.998291	1.03553	0.0755903
chr6:132744491:132749695:clu_39667:ENSG00000112303.13	ENSG00000112303	VNN2	Critical illness	Inverse variance weighted	chr6:132747853:C:T,chr6:132752286:A:G	0.958563	0.914837	1.00438	0.0756527
chr12:55990804:55991360:clu_4900:ENSG00000111540.15	ENSG00000111540	RAB5B	Critical illness	Wald ratio	chr12:55982097:T:C	1.04647	0.995302	1.10028	0.0757529
chr5:178239179:178242042:clu_43192:ENSG00000050767.15	ENSG00000050767	COL23A1	Critical illness	Wald ratio	chr5:178240452:A:G	0.936422	0.870935	1.00683	0.0757558
chr15:42345832:42348103:clu_20979:ENSG00000214013.9	ENSG00000214013	GANC	Critical illness	Wald ratio	chr15:42360567:G:A	1.02907	0.997029	1.06215	0.0757946
chr3:138348767:138372866:clu_48901:ENSG00000158186.12	ENSG00000158186	MRAS	Critical illness	Wald ratio	chr3:138352722:A:G	0.956568	0.91081	1.00462	0.0758214
chr15:42548965:42559339:clu_21000:ENSG00000137814.10	ENSG00000137814	HAUS2	Hospitalization	Wald ratio	chr15:42569369:G:A	1.04086	0.995822	1.08794	0.0759856
chr19:12774897:12775405:clu_26069:ENSG00000095066.11	ENSG00000095066	HOOK2	Hospitalization	Wald ratio	chr19:12775664:A:G	0.939118	0.876166	1.00659	0.0760093
chr19:651855:652233:clu_24912:ENSG00000070423.17	ENSG00000070423	RNF126	Hospitalization	Wald ratio	chr19:651852:T:C	0.944603	0.886969	1.00598	0.0760102
chr11:110457047:110462354:clu_9824:ENSG00000137714.2	ENSG00000137714	FDX1	Critical illness	Wald ratio	chr11:110459171:G:A	0.95334	0.904309	1.00503	0.0761009
chr12:2679796:2682550:clu_3427:ENSG00000151067.21	ENSG00000151067	CACNA1C	Hospitalization	Wald ratio	chr12:2681964:T:C	0.965233	0.928203	1.00374	0.0762358
chr14:105742385:105771112:clu_24762:ENSG00000211896.7	ENSG00000211896	IGHG1	Hospitalization	Wald ratio	chr14:105742782:C:T	0.981893	0.962256	1.00193	0.0762658
chr14:105742385:105771112:clu_24762:ENSG00000211897.8	ENSG00000211897	IGHG3	Hospitalization	Wald ratio	chr14:105742782:C:T	0.981893	0.962256	1.00193	0.0762658
chr2:237859127:237877224:clu_54643:ENSG00000132329.10	ENSG00000132329	RAMP1	Reported infection	Wald ratio	chr2:238504879:T:C	0.97761	0.953438	1.00239	0.0762697
chr3:10301374:10304026:clu_46205:ENSG00000157020.17	ENSG00000157020	SEC13	Critical illness	Wald ratio	chr3:10301192:T:C	0.926165	0.85086	1.00813	0.076276
chr3:48257022:48260813:clu_47059:ENSG00000164048.13	ENSG00000164048	ZNF589	Hospitalization	Wald ratio	chr3:48257949:C:T	1.02469	0.99742	1.05271	0.0763526
chr21:46287123:46296162:clu_33752:ENSG00000182362.13	ENSG00000182362	YBEY	Critical illness	Wald ratio	chr21:46290605:C:T	0.934724	0.867481	1.00718	0.076366
chr1:145845832:145846013:clu_58614:ENSG00000186364.11	ENSG00000186364	NUDT17	Critical illness	Wald ratio	chr1:145846532:G:A	0.942704	0.883134	1.00629	0.0764526
chr17:27631304:27638263:clu_14416:ENSG00000141068.13	ENSG00000141068	KSR1	Hospitalization	Wald ratio	chr17:27636118:GGT:G	0.924057	0.846659	1.00853	0.0767863
chr15:83005692:83008548:clu_22289:ENSG00000169609.13	ENSG00000169609	C15orf40	Hospitalization	Wald ratio	chr15:82992049:G:C	0.966723	0.931154	1.00365	0.0768251
chr2:119231034:119245489:clu_52515:ENSG00000115107.19	ENSG00000115107	STEAP3	Hospitalization	Wald ratio	chr2:119234176:CT:C	0.946268	0.890095	1.00599	0.0769251
chr16:18830369:18832940:clu_18258:ENSG00000157106.16	ENSG00000157106	SMG1	Hospitalization	Wald ratio	chr16:18845791:C:A	1.05337	0.994386	1.11585	0.07698
chr1:78649905:78654243:clu_57712:ENSG00000137965.10	ENSG00000137965	IFI44	Reported infection	Wald ratio	chr1:78650220:C:T	1.02977	0.996825	1.0638	0.0770164
chr18:23532284:23533355:clu_29067:ENSG00000141458.12	ENSG00000141458	NPC1	Reported infection	Wald ratio	chr18:23529286:C:T	1.01937	0.997913	1.0413	0.0771421
chr17:64350433:64352390:clu_16152:ENSG00000261371.5	ENSG00000261371	PECAM1	Hospitalization	Wald ratio	chr17:64350416:C:T	1.04088	0.995602	1.08822	0.0774424
chr1:236035834:236038104:clu_61317:ENSG00000116962.14	ENSG00000116962	NID1	Hospitalization	Wald ratio	chr1:236035687:C:T	0.958927	0.915307	1.00463	0.0774569
chr17:4819549:4821793:clu_13537:ENSG00000129219.13	ENSG00000129219	PLD2	Hospitalization	Wald ratio	chr17:4819581:A:G	0.985662	0.969987	1.00159	0.0774624
chr16:2205512:2206031:clu_17654:ENSG00000167965.17	ENSG00000167965	MLST8	Critical illness	Wald ratio	chr16:2205221:T:C	0.971119	0.940026	1.00324	0.0775405
chr10:125039155:125088191:clu_12968:ENSG00000175029.16	ENSG00000175029	CTBP2	Reported infection	Wald ratio	chr10:125088294:C:A	1.00966	0.998939	1.0205	0.0775616
chr10:78040225:78040615:clu_11882:ENSG00000138326.18	ENSG00000138326	RPS24	Hospitalization	Wald ratio	chr10:78083945:C:G	0.91029	0.820053	1.01046	0.0776202
chr11:65655935:65659666:clu_8728:ENSG00000173039.18	ENSG00000173039	RELA	Hospitalization	Wald ratio	chr11:65657419:A:ATCT	1.08222	0.99125	1.18155	0.0777687
chr3:52818536:52819393:clu_47563:ENSG00000055955.15	ENSG00000055955	ITIH4	Critical illness	Wald ratio	chr3:52842373:T:G	0.958083	0.913558	1.00478	0.0777975
chr9:20953065:20957502:clu_61868:ENSG00000188352.12	ENSG00000188352	FOCAD	Reported infection	Wald ratio	chr9:20972955:C:G	1.0268	0.997057	1.05742	0.077833
chr12:57783283:57786163:clu_5164:ENSG00000123297.17	ENSG00000123297	TSFM	Reported infection	Wald ratio	chr12:57809571:T:C	1.00859	0.999045	1.01823	0.077887
chr1:46572167:46576575:clu_57106:ENSG00000079277.19	ENSG00000079277	MKNK1	Reported infection	Wald ratio	chr1:46574922:T:C	1.02485	0.997259	1.05321	0.0779208
chr20:5111605:5112961:clu_31609:ENSG00000089063.14	ENSG00000089063	TMEM230	Critical illness	Wald ratio	chr20:5064661:A:G	0.949938	0.897212	1.00576	0.0779448
chr16:1217708:1217919:clu_17458:ENSG00000196557.12	ENSG00000196557	CACNA1H	Hospitalization	Wald ratio	chr16:1217656:G:C	0.966745	0.931061	1.0038	0.0779831
chr9:19290876:19298056:clu_61840:ENSG00000137145.20	ENSG00000137145	DENND4C	Hospitalization	Wald ratio	chr9:19294609:T:C	0.9291	0.856144	1.00827	0.0779869
chr1:109657279:109657772:clu_58203:ENSG00000168765.16	ENSG00000168765	GSTM4	Hospitalization	Wald ratio	chr1:109638544:A:C	0.943055	0.883508	1.00662	0.0781036
chr19:58415646:58416811:clu_28703:ENSG00000171574.17	ENSG00000171574	ZNF584	Hospitalization	Wald ratio	chr19:58423763:C:A	1.03679	0.995939	1.07931	0.0781511
chr12:133048848:133056954:clu_6894:ENSG00000198040.10	ENSG00000198040	ZNF84	Reported infection	Wald ratio	chr12:133063073:A:G	0.979644	0.957478	1.00232	0.0781989
chr19:16980686:16989643:clu_26335:ENSG00000160111.12	ENSG00000160111	CPAMD8	Critical illness	Wald ratio	chr19:16989742:G:A	0.910738	0.820735	1.01061	0.0782155
chr12:57808548:57809597:clu_5169:ENSG00000135407.10	ENSG00000135407	AVIL	Hospitalization	Wald ratio	chr12:57809594:A:T	1.04677	0.994845	1.10141	0.0782593
chr5:1060451:1063844:clu_40500:ENSG00000113504.20	ENSG00000113504	SLC12A7	Hospitalization	Inverse variance weighted	chr5:1062230:T:C,chr5:1062524:A:G	1.03063	0.996595	1.06583	0.0782609
chr17:75110606:75128677:clu_16470:ENSG00000125449.6	ENSG00000125449	ARMC7	Reported infection	Wald ratio	chr17:75114184:T:C	1.02006	0.997736	1.04289	0.078543
chr1:196675529:196675989:clu_60224:ENSG00000000971.15	ENSG00000000971	CFH	Hospitalization	Wald ratio	chr1:196706731:G:A	1.06631	0.992662	1.14541	0.078705
chr11:777695:783530:clu_7057:ENSG00000255284.1	ENSG00000255284	GATD1-DT	Critical illness	Wald ratio	chr11:780321:CTG:C	0.961727	0.92078	1.00449	0.0787534
chr3:129464781:129466890:clu_48675:ENSG00000163913.11	ENSG00000163913	IFT122	Reported infection	Wald ratio	chr3:129505350:T:C	1.02604	0.997047	1.05588	0.0787864
chr12:121222166:121228533:clu_6438:ENSG00000135124.14	ENSG00000135124	P2RX4	Critical illness	Wald ratio	chr12:121222984:C:T	0.945455	0.888136	1.00647	0.0787899
chr9:127693509:127694994:clu_63518:ENSG00000136854.19	ENSG00000136854	STXBP1	Hospitalization	Wald ratio	chr9:127660797:G:A	1.06108	0.993201	1.1336	0.0787976
chr20:32029838:32030923:clu_31978:ENSG00000101331.15	ENSG00000101331	CCM2L	Reported infection	Wald ratio	chr20:32037964:C:G	0.980652	0.959518	1.00225	0.0788207
chr14:23016635:23033368:clu_22944:ENSG00000100804.18	ENSG00000100804	PSMB5	Hospitalization	Wald ratio	chr14:23025068:G:A	0.965092	0.927597	1.0041	0.0788398
chr15:41824569:41825209:clu_20911:ENSG00000137802.13	ENSG00000137802	MAPKBP1	Reported infection	Wald ratio	chr15:41826773:G:A	0.982272	0.962871	1.00207	0.0788689
chr7:100345968:100349799:clu_35712:ENSG00000242294.6	ENSG00000242294	STAG3L5P	Reported infection	Wald ratio	chr7:100324770:C:T	0.978149	0.95434	1.00255	0.0788772
chr1:158087860:158088006:clu_59424:ENSG00000183853.17	ENSG00000183853	KIRREL1	Reported infection	Wald ratio	chr1:158087843:G:C	1.02601	0.997042	1.05582	0.078879
chr16:10923325:10923878:clu_18000:ENSG00000179583.18	ENSG00000179583	CIITA	Critical illness	Wald ratio	chr16:10923871:C:G	1.07485	0.991705	1.16497	0.0788859
chr16:10923325:10923878:clu_18000:ENSG00000262222.1	ENSG00000262222		Critical illness	Wald ratio	chr16:10923871:C:G	1.07485	0.991705	1.16497	0.0788859
chr1:154974045:154974248:clu_59123:ENSG00000160691.18	ENSG00000160691	SHC1	Critical illness	Wald ratio	chr1:154950123:G:C	1.06874	0.992347	1.15102	0.0789292
chr16:57076056:57076819:clu_19236:ENSG00000140853.15	ENSG00000140853	NLRC5	Reported infection	Wald ratio	chr16:57075592:C:T	0.981677	0.961632	1.00214	0.078944
chr17:18018686:18021123:clu_14222:ENSG00000171953.15	ENSG00000171953	ATPAF2	Hospitalization	Wald ratio	chr17:18018681:T:C	1.05333	0.993986	1.11621	0.0790775
chr19:11350199:11350808:clu_25942:ENSG00000183401.11	ENSG00000183401	CCDC159	Hospitalization	Wald ratio	chr19:11349317:T:G	0.934489	0.866405	1.00792	0.0791723
chr8:17684542:17697257:clu_64670:ENSG00000129422.14	ENSG00000129422	MTUS1	Hospitalization	Wald ratio	chr8:17606693:A:G	0.92859	0.854807	1.00874	0.0794472
chr11:85707531:85709331:clu_9501:ENSG00000137501.17	ENSG00000137501	SYTL2	Hospitalization	Wald ratio	chr11:85687955:T:C	1.04098	0.995289	1.08876	0.0794709
chr5:151467925:151473673:clu_42764:ENSG00000123643.12	ENSG00000123643	SLC36A1	Critical illness	Wald ratio	chr5:151475320:T:C	0.953472	0.904025	1.00562	0.0795023
chr9:4605440:4622408:clu_61638:ENSG00000106686.16	ENSG00000106686	SPATA6L	Reported infection	Wald ratio	chr9:4626892:A:T	0.978903	0.955848	1.00251	0.0795256
chr8:28156032:28158568:clu_64958:ENSG00000134014.16	ENSG00000134014	ELP3	Critical illness	Wald ratio	chr8:28079413:T:G	1.15991	0.98267	1.36913	0.0795426
chr19:54108395:54114442:clu_28363:ENSG00000105619.13	ENSG00000105619	TFPT	Hospitalization	Wald ratio	chr19:54110940:C:G	0.948123	0.893298	1.00631	0.0796159
chr1:28369825:28407410:clu_56308:ENSG00000204138.12	ENSG00000204138	PHACTR4	Critical illness	Wald ratio	chr1:28468516:C:T	1.06733	0.992331	1.14801	0.0796226
chr16:3065494:3065784:clu_17770:ENSG00000008517.16	ENSG00000008517	IL32	Reported infection	Wald ratio	chr16:3065627:C:A	0.980233	0.958593	1.00236	0.0796233
chr22:36228280:36231340:clu_30595:ENSG00000128335.13	ENSG00000128335	APOL2	Hospitalization	Wald ratio	chr22:36225207:T:C	1.02947	0.996568	1.06346	0.079688
chr12:101756566:101757212:clu_5813:ENSG00000111670.14	ENSG00000111670	GNPTAB	Reported infection	Wald ratio	chr12:101756445:T:C	0.971874	0.941349	1.00339	0.0797473
chr6:34757551:34762595:clu_38054:ENSG00000124562.9	ENSG00000124562	SNRPC	Reported infection	Wald ratio	chr6:34803043:G:A	0.988113	0.974977	1.00143	0.079911
chr22:37024810:37026999:clu_30616:ENSG00000128309.16	ENSG00000128309	MPST	Critical illness	Wald ratio	chr22:37023301:C:T	0.94566	0.888337	1.00668	0.0799139
chr13:36335832:36346582:clu_2389:ENSG00000133104.12	ENSG00000133104	SPART	Hospitalization	Wald ratio	chr13:36341443:C:T	0.972689	0.943004	1.00331	0.0799251
chr17:17180088:17184823:clu_14183:ENSG00000133030.20	ENSG00000133030	MPRIP	Hospitalization	Wald ratio	chr17:17113953:G:T	0.927911	0.853367	1.00897	0.0799411
chr7:100049841:100056911:clu_35672:ENSG00000166529.14	ENSG00000166529	ZSCAN21	Reported infection	Inverse variance weighted	chr7:100050644:G:A,chr7:100052806:T:C	1.01474	0.99825	1.03151	0.0800288
chr17:80360206:80360343:clu_16892:ENSG00000173821.19	ENSG00000173821	RNF213	Reported infection	Wald ratio	chr17:80361400:A:G	0.970574	0.938647	1.00359	0.0800957
chr17:30899606:30900413:clu_14621:ENSG00000172171.10	ENSG00000172171	TEFM	Critical illness	Wald ratio	chr17:30832311:A:G	1.06299	0.992691	1.13826	0.0801483
chr3:100348881:100352404:clu_48038:ENSG00000114021.11	ENSG00000114021	NIT2	Critical illness	Wald ratio	chr3:100340822:C:T	1.03652	0.995661	1.07907	0.080448
chr10:102481172:102483011:clu_12518:ENSG00000138107.12	ENSG00000138107	ACTR1A	Critical illness	Wald ratio	chr10:102474831:G:A	0.908009	0.814884	1.01178	0.0804825
chr1:3492767:3493996:clu_55207:ENSG00000162591.15	ENSG00000162591	MEGF6	Hospitalization	Wald ratio	chr1:3493659:G:A	0.938199	0.873409	1.0078	0.0805927
chr15:45487632:45488841:clu_21188:ENSG00000104154.6	ENSG00000104154	SLC30A4	Reported infection	Wald ratio	chr15:45738856:G:T	0.975921	0.949598	1.00297	0.080611
chr5:43139309:43161249:clu_41011:ENSG00000172262.11	ENSG00000172262	ZNF131	Reported infection	Wald ratio	chr5:43161249:A:G	1.0106	0.998716	1.02262	0.080623
chr15:40416362:40435417:clu_20796:ENSG00000128928.8	ENSG00000128928	IVD	Reported infection	Wald ratio	chr15:40397746:C:T	1.0594	0.992986	1.13026	0.0806559
chr21:46124920:46125465:clu_33717:ENSG00000142173.14	ENSG00000142173	COL6A2	Critical illness	Inverse variance weighted	chr21:46124394:C:T,chr21:46130463:T:G	1.06841	0.991959	1.15075	0.080668
chr19:21359143:21361766:clu_26662:ENSG00000172687.13	ENSG00000172687	ZNF738	Reported infection	Wald ratio	chr19:21382591:A:G	1.01905	0.997698	1.04085	0.080712
chr3:122416250:122420986:clu_48394:ENSG00000272758.5	ENSG00000272758	WDR5B-DT	Hospitalization	Wald ratio	chr3:122422288:T:C	0.959501	0.916001	1.00507	0.0807345
[truncated: 16,669 more rows]

## Sheet: Supplementary Data 2
Supplementary Data 2: Two sample Mendelian randomization results of alternative splicing in whole blood using independent cis-sQTLs from GTEx consortium.
exposure: “chrX:POS1:POS2:clusterID:ensembleID” represents the excised intron region, the clusters each intron belongs to (defined in GTEx), and the gene ensemble ID.
hgnc_symbol: human gene nomenclature, Method: Wald ratio if single variants, and Inverse variance weighted if multiple variants.
Variant list: the list of instrumental variables (chromosome:position[b38]:non effect allele:effect allele).
OR: Odds ratio per standard deviation of intron excision ratios as quantified by LeafCutter, LL: Lower limit of 95%CI, UL: upper limit of 95%CI
p-value: associated with the estimate using a normal distribution (Two-sided).
Significant MR findings (p-value<0.05/27230) for outcome "Critical illness"
Significant MR findings (p-value<0.05/27230) for outcome "Hospitalization"
Significant MR findings (p-value<0.05/27230) for outcome "Reported infection"
exposure	ensembleID	hgnc_symbol	outcome	Method	Variant list	OR	LL	UL	p
chr21:33246482:33246718:clu_25445:ENSG00000159110.19	ENSG00000159110	IFNAR2	Critical illness	Wald ratio	chr21:33245738:T:A	1.56359	1.43906	1.6989	4.76238e-26
chr21:33246482:33246718:clu_25445:ENSG00000159110.19	ENSG00000159110	IFNAR2	Hospitalization	Wald ratio	chr21:33245738:T:A	1.32902	1.25569	1.40664	9.02068e-23
chr21:33246482:33246718:clu_25445:ENSG00000159110.19	ENSG00000159110	IFNAR2	Reported infection	Wald ratio	chr21:33245738:T:A	1.10076	1.07297	1.12927	1.87388e-13
chr17:46094701:46170855:clu_11699:ENSG00000120071.13	ENSG00000120071	KANSL1	Critical illness	Wald ratio	chr17:46724418:A:G	1.08197	1.05937	1.10506	2.61221e-13
chr21:33931742:33938225:clu_25493:ENSG00000237945.7	ENSG00000237945	LINC00649	Critical illness	Wald ratio	chr21:33969937:T:C	1.73024	1.49006	2.00913	6.45576e-13
chr17:45630158:45636283:clu_11689:ENSG00000204650.14	ENSG00000204650	LINC02210	Hospitalization	Wald ratio	chr17:46019187:A:G	1.23166	1.16325	1.30409	8.90444e-13
chr21:33931742:33938225:clu_25493:ENSG00000237945.7	ENSG00000237945	LINC00649	Hospitalization	Wald ratio	chr21:33969937:T:C	1.44412	1.30466	1.5985	1.32134e-12
chr17:46094701:46170855:clu_11699:ENSG00000120071.13	ENSG00000120071	KANSL1	Hospitalization	Wald ratio	chr17:46724418:A:G	1.05298	1.03803	1.06815	1.50057e-12
chr17:45630158:45636283:clu_11689:ENSG00000204650.14	ENSG00000204650	LINC02210	Critical illness	Wald ratio	chr17:46019187:A:G	1.34427	1.2379	1.45979	2.01057e-12
chr12:112917700:112919389:clu_4534:ENSG00000089127.12	ENSG00000089127	OAS1	Hospitalization	Wald ratio	chr12:112919388:A:G	0.964195	0.95332	0.975193	2.96782e-10
chr12:112917700:112919389:clu_4534:ENSG00000089127.12	ENSG00000089127	OAS1	Critical illness	Wald ratio	chr12:112919388:A:G	0.948759	0.933065	0.964717	6.37671e-10
chr1:155060832:155062245:clu_44288:ENSG00000143537.13	ENSG00000143537	ADAM15	Reported infection	Wald ratio	chr1:155061096:G:A	1.16729	1.10875	1.22893	3.81222e-09
chr9:133160251:133161467:clu_47786:ENSG00000148288.11	ENSG00000148288	GBGT1	Reported infection	Wald ratio	chr9:133156531:A:G	1.09108	1.05988	1.1232	3.89536e-09
chr17:45545676:45584572:clu_11685:ENSG00000214425.7	ENSG00000214425	LRRC37A4P	Hospitalization	Wald ratio	chr17:46120237:C:T	0.850718	0.805691	0.898263	5.64581e-09
chr12:112917700:112919389:clu_4534:ENSG00000089127.12	ENSG00000089127	OAS1	Reported infection	Wald ratio	chr12:112919388:A:G	0.98528	0.980183	0.990404	2.10129e-08
chr1:155060832:155061418:clu_44288:ENSG00000143537.13	ENSG00000143537	ADAM15	Reported infection	Wald ratio	chr1:155060832:A:G	0.971947	0.962092	0.981902	4.43517e-08
chr1:155136376:155137979:clu_44295:ENSG00000169241.17	ENSG00000169241	SLC50A1	Reported infection	Wald ratio	chr1:155060832:A:G	1.09923	1.06261	1.13712	4.43517e-08
chr5:131988226:131988805:clu_31990:ENSG00000164398.12	ENSG00000164398	ACSL6	Critical illness	Wald ratio	chr5:131991464:T:A	1.25329	1.15582	1.35898	4.61496e-08
chr17:45397074:45397949:clu_11669:ENSG00000159314.11	ENSG00000159314	ARHGAP27	Hospitalization	Wald ratio	chr17:45397074:G:C	0.934917	0.912165	0.958236	8.61012e-08
chr17:45545676:45584572:clu_11685:ENSG00000214425.7	ENSG00000214425	LRRC37A4P	Critical illness	Wald ratio	chr17:46120237:C:T	0.773532	0.703004	0.851137	1.40748e-07
chr19:50334557:50334829:clu_21520:ENSG00000131401.11	ENSG00000131401	NAPSB	Hospitalization	Wald ratio	chr19:50342447:A:G	1.18037	1.10962	1.25563	1.45515e-07
chr19:10338948:10339539:clu_19649:ENSG00000076662.9	ENSG00000076662	ICAM3	Hospitalization	Wald ratio	chr19:10337879:C:T	0.934111	0.910284	0.95856	2.33549e-07
chr17:45545944:45558407:clu_11688:ENSG00000267198.1	ENSG00000267198		Hospitalization	Wald ratio	chr17:46044213:C:T	0.934407	0.910494	0.958948	2.91125e-07
chr12:113003102:113004934:clu_4539:ENSG00000111335.12	ENSG00000111335	OAS2	Hospitalization	Wald ratio	chr12:112999901:T:C	1.15906	1.09373	1.2283	6.15372e-07
chr1:156233728:156236349:clu_44425:ENSG00000160783.19	ENSG00000160783	PMF1	Reported infection	Wald ratio	chr1:156236330:A:G	0.983298	0.976739	0.989901	8.11918e-07
chr9:133160251:133161467:clu_47786:ENSG00000148288.11	ENSG00000148288	GBGT1	Hospitalization	Wald ratio	chr9:133156531:A:G	1.14919	1.08599	1.21608	1.4507e-06
chr7:100612241:100612730:clu_27313:ENSG00000106330.11	ENSG00000106330	MOSPD3	Reported infection	Wald ratio	chr7:100613863:C:G	0.911941	0.877862	0.947344	2.09903e-06
chr17:39908214:39908958:clu_11325:ENSG00000073605.18	ENSG00000073605	GSDMB	Hospitalization	Inverse variance weighted	All - Inverse variance weighted	0.96019	0.943797	0.976867	3.76514e-06
chr11:130895156:130903255:clu_7917:ENSG00000120451.10	ENSG00000120451	SNX19	Hospitalization	Wald ratio	chr11:130909773:C:T	1.17215	1.09563	1.25401	3.99768e-06
chr5:131988226:131988805:clu_31990:ENSG00000164398.12	ENSG00000164398	ACSL6	Hospitalization	Wald ratio	chr5:131991464:T:A	1.13637	1.07547	1.20073	5.4037e-06
chr2:218390279:218391198:clu_40427:ENSG00000018280.16	ENSG00000018280	SLC11A1	Reported infection	Wald ratio	chr2:218390157:AT:A	0.957572	0.939683	0.975802	6.61122e-06
chr3:195708841:195711566:clu_37310:ENSG00000283426.1	ENSG00000283426	SMBD1P	Reported infection	Inverse variance weighted	All - Inverse variance weighted	1.0418	1.0234	1.06053	6.65985e-06
chr3:195708841:195711566:clu_37310:ENSG00000176945.16	ENSG00000176945	MUC20	Reported infection	Inverse variance weighted	All - Inverse variance weighted	1.0418	1.0234	1.06053	6.65985e-06
chr17:15978163:15980243:clu_10611:ENSG00000214941.7	ENSG00000214941	ZSWIM7	Hospitalization	Wald ratio	chr17:16011758:G:A	1.16509	1.09009	1.24526	6.77406e-06
chr17:46039884:46050533:clu_11697:ENSG00000120071.13	ENSG00000120071	KANSL1	Hospitalization	Wald ratio	chr17:46032108:A:G	0.894094	0.85155	0.938764	6.78409e-06
chr4:105700014:105703648:clu_33967:ENSG00000138785.14	ENSG00000138785	INTS12	Hospitalization	Wald ratio	chr4:105771324:G:A	0.896829	0.854563	0.941185	9.82447e-06
chr19:10338948:10339539:clu_19649:ENSG00000076662.9	ENSG00000076662	ICAM3	Critical illness	Wald ratio	chr19:10337879:C:T	0.918289	0.884068	0.953835	1.0864e-05
chr19:50334557:50334829:clu_21520:ENSG00000131401.11	ENSG00000131401	NAPSB	Reported infection	Wald ratio	chr19:50342447:A:G	1.06208	1.0338	1.09115	1.22438e-05
chr7:75981606:75982224:clu_26913:ENSG00000127948.15	ENSG00000127948	POR	Hospitalization	Inverse variance weighted	All - Inverse variance weighted	1.0411	1.02245	1.06009	1.25666e-05
chr1:155060832:155062245:clu_44288:ENSG00000143537.13	ENSG00000143537	ADAM15	Hospitalization	Wald ratio	chr1:155061096:G:A	1.26725	1.13885	1.41011	1.38902e-05
chr19:50334557:50334829:clu_21520:ENSG00000131401.11	ENSG00000131401	NAPSB	Critical illness	Wald ratio	chr19:50342447:A:G	1.27467	1.1411	1.42386	1.73005e-05
chr17:39908214:39908958:clu_11325:ENSG00000073605.18	ENSG00000073605	GSDMB	Critical illness	Inverse variance weighted	All - Inverse variance weighted	0.94619	0.922597	0.970386	1.76016e-05
chr12:113003102:113004934:clu_4539:ENSG00000111335.12	ENSG00000111335	OAS2	Reported infection	Wald ratio	chr12:112999901:T:C	1.05888	1.03111	1.0874	2.45809e-05
chr4:105700014:105703648:clu_33967:ENSG00000138785.14	ENSG00000138785	INTS12	Critical illness	Wald ratio	chr4:105771324:G:A	0.859788	0.80145	0.922374	2.50935e-05
chr21:33931742:33938225:clu_25493:ENSG00000237945.7	ENSG00000237945	LINC00649	Reported infection	Wald ratio	chr21:33969937:T:C	1.10551	1.05382	1.15972	4.0238e-05
chr19:4714337:4719851:clu_19287:ENSG00000142002.16	ENSG00000142002	DPP9	Critical illness	Wald ratio	chr19:4715116:T:A	0.73972	0.638935	0.856402	5.47632e-05
chr3:195658165:195661756:clu_37311:ENSG00000215837.7	ENSG00000215837	SDHAP2	Reported infection	Wald ratio	chr3:195732750:G:A	1.06371	1.03168	1.09673	7.5176e-05
chr17:15978163:15980243:clu_10611:ENSG00000214941.7	ENSG00000214941	ZSWIM7	Critical illness	Wald ratio	chr17:16011758:G:A	1.2181	1.10436	1.34356	7.99472e-05
chr5:131988226:131988805:clu_31990:ENSG00000164398.12	ENSG00000164398	ACSL6	Reported infection	Wald ratio	chr5:131991464:T:A	1.05143	1.02548	1.07803	8.39336e-05
chr12:113003102:113004934:clu_4539:ENSG00000111335.12	ENSG00000111335	OAS2	Critical illness	Wald ratio	chr12:112999901:T:C	1.18098	1.08596	1.28432	0.00010156
chr3:183635793:183650296:clu_37085:ENSG00000114796.15	ENSG00000114796	KLHL24	Hospitalization	Wald ratio	chr3:183668770:C:T	0.936819	0.906389	0.96827	0.000107126
chr1:156194247:156196013:clu_44424:ENSG00000160785.13	ENSG00000160785	SLC25A44	Reported infection	Wald ratio	chr1:156205139:T:G	1.04765	1.02308	1.07281	0.000120814
chr11:72826823:72828359:clu_6989:ENSG00000168010.10	ENSG00000168010	ATG16L2	Critical illness	Wald ratio	chr11:72827501:C:T	1.09663	1.04612	1.14959	0.000126273
chr7:99902174:99903218:clu_27223:ENSG00000146833.15	ENSG00000146833	TRIM4	Critical illness	Wald ratio	chr7:99945379:C:T	1.17437	1.08136	1.27539	0.000134705
chr5:131162676:131165060:clu_31955:ENSG00000169567.11	ENSG00000169567	HINT1	Critical illness	Wald ratio	chr5:131165058:C:A	0.929456	0.894828	0.965425	0.000159139
chr1:52643002:52648451:clu_42899:ENSG00000182183.14	ENSG00000182183	SHISAL2A	Hospitalization	Inverse variance weighted	All - Inverse variance weighted	0.964299	0.946254	0.982689	0.000162118
chr22:35408563:35410744:clu_23364:ENSG00000100297.15	ENSG00000100297	MCM5	Critical illness	Wald ratio	chr22:35410383:C:T	1.0802	1.03767	1.12447	0.000166755
chr17:48848455:48849252:clu_11815:ENSG00000136436.14	ENSG00000136436	CALCOCO2	Hospitalization	Wald ratio	chr17:48849253:A:G	0.958746	0.937875	0.980082	0.000175718
chr15:64088851:64093645:clu_16373:ENSG00000166797.10	ENSG00000166797	CIAO2A	Hospitalization	Wald ratio	chr15:64070537:C:CTT	1.09332	1.04337	1.14567	0.000184518
chr17:15978163:15980243:clu_10611:ENSG00000214941.7	ENSG00000214941	ZSWIM7	Reported infection	Wald ratio	chr17:16011758:G:A	1.06289	1.02944	1.09742	0.000185075
chr11:72826823:72828359:clu_6989:ENSG00000168010.10	ENSG00000168010	ATG16L2	Hospitalization	Wald ratio	chr11:72827501:C:T	1.06373	1.02972	1.09887	0.000194522
chr4:1330003:1332757:clu_32935:ENSG00000090316.15	ENSG00000090316	MAEA	Critical illness	Inverse variance weighted	All - Inverse variance weighted	0.943673	0.915307	0.972918	0.000196759
chr17:46039884:46050533:clu_11697:ENSG00000120071.13	ENSG00000120071	KANSL1	Critical illness	Wald ratio	chr17:46032108:A:G	0.87315	0.812771	0.938014	0.000207091
chr1:93156483:93158815:clu_43338:ENSG00000117500.12	ENSG00000117500	TMED5	Critical illness	Wald ratio	chr1:93282126:G:T	1.14963	1.06779	1.23775	0.000215087
chr1:93156483:93158815:clu_43338:ENSG00000117500.12	ENSG00000117500	TMED5	Reported infection	Wald ratio	chr1:93282126:G:T	1.04567	1.02101	1.07092	0.000244191
chr6:26463525:26465185:clu_28668:ENSG00000112763.15	ENSG00000112763	BTN2A1	Hospitalization	Wald ratio	chr6:26465156:G:T	1.05812	1.02662	1.09058	0.000248692
chr2:148690373:148691621:clu_39655:ENSG00000135999.11	ENSG00000135999	EPC2	Critical illness	Wald ratio	chr2:148691616:A:G	0.831041	0.752624	0.917628	0.000252322
chr1:155062117:155062245:clu_44288:ENSG00000143537.13	ENSG00000143537	ADAM15	Reported infection	Wald ratio	chr1:155062156:G:C	0.969197	0.953092	0.985575	0.000252753
chr1:26276760:26277136:clu_42033:ENSG00000130695.14	ENSG00000130695	CEP85	Hospitalization	Wald ratio	chr1:26527826:T:A	1.11306	1.05046	1.17938	0.000286506
chr19:10338948:10339539:clu_19649:ENSG00000076662.9	ENSG00000076662	ICAM3	Reported infection	Wald ratio	chr19:10337879:C:T	0.977431	0.965432	0.989579	0.000292212
chr4:1330003:1332757:clu_32935:ENSG00000090316.15	ENSG00000090316	MAEA	Reported infection	Inverse variance weighted	All - Inverse variance weighted	0.982404	0.97298	0.991918	0.000306172
chr8:674047:690898:clu_48200:ENSG00000104714.13	ENSG00000104714	ERICH1	Reported infection	Wald ratio	chr8:701416:G:T	0.939055	0.90729	0.971932	0.000341686
chr6:26127761:26129331:clu_28648:ENSG00000180573.9	ENSG00000180573	H2AC6	Hospitalization	Wald ratio	chr6:26116992:C:T	1.13516	1.05889	1.21692	0.000353863
chr22:46691777:46693427:clu_23810:ENSG00000100422.13	ENSG00000100422	CERK	Reported infection	Wald ratio	chr22:46697949:A:G	1.07203	1.03165	1.11398	0.000383987
chr21:44907095:44910284:clu_25772:ENSG00000160255.17	ENSG00000160255	ITGB2	Hospitalization	Wald ratio	chr21:44908184:C:T	0.975919	0.962859	0.989155	0.000390738
chr7:100612241:100612730:clu_27313:ENSG00000106330.11	ENSG00000106330	MOSPD3	Hospitalization	Wald ratio	chr7:100613863:C:G	0.866569	0.800404	0.938204	0.000409238
chr7:100149053:100149499:clu_27263:ENSG00000188186.10	ENSG00000188186	LAMTOR4	Hospitalization	Wald ratio	chr7:100149507:A:G	0.921333	0.880081	0.964518	0.000455404
chr17:45545944:45558407:clu_11688:ENSG00000267198.1	ENSG00000267198		Critical illness	Wald ratio	chr17:46044213:C:T	0.934882	0.899952	0.971169	0.000528803
chr19:35345126:35346151:clu_20532:ENSG00000012124.16	ENSG00000012124	CD22	Reported infection	Wald ratio	chr19:35344118:T:C	0.947236	0.918613	0.97675	0.000534872
chr6:26463525:26465185:clu_28668:ENSG00000112763.15	ENSG00000112763	BTN2A1	Reported infection	Wald ratio	chr6:26465156:G:T	1.02449	1.01039	1.0388	0.000622695
chr9:133160251:133161467:clu_47786:ENSG00000148288.11	ENSG00000148288	GBGT1	Critical illness	Wald ratio	chr9:133156531:A:G	1.15529	1.06354	1.25496	0.000628652
chr8:143934091:143934318:clu_49666:ENSG00000178209.14	ENSG00000178209	PLEC	Reported infection	Wald ratio	chr8:144007080:G:A	0.953871	0.928349	0.980094	0.000642426
chr3:195967990:195971323:clu_37340:ENSG00000185485.14	ENSG00000185485	SDHAP1	Reported infection	Wald ratio	chr3:195608394:G:A	1.03534	1.0149	1.0562	0.000642701
chr1:155737063:155738157:clu_44386:ENSG00000132676.15	ENSG00000132676	DAP3	Critical illness	Inverse variance weighted	All - Inverse variance weighted	1.2888	1.1132	1.49211	0.000686688
chr7:75981606:75982224:clu_26913:ENSG00000127948.15	ENSG00000127948	POR	Critical illness	Inverse variance weighted	All - Inverse variance weighted	1.05179	1.02148	1.08299	0.000712359
chr1:52643002:52648451:clu_42899:ENSG00000116157.5	ENSG00000116157	GPX7	Hospitalization	Inverse variance weighted	All - Inverse variance weighted	0.961735	0.940244	0.983718	0.000715274
chr14:77899258:77907803:clu_18294:ENSG00000063761.15	ENSG00000063761	ADCK1	Hospitalization	Wald ratio	chr14:77845647:A:G	1.1168	1.04739	1.19079	0.000739369
chr22:42387078:42397858:clu_23695:ENSG00000235568.6	ENSG00000235568	NFAM1	Reported infection	Wald ratio	chr22:42387064:A:G	1.03749	1.0155	1.05996	0.000761698
chr19:18900449:18904771:clu_20249:ENSG00000105669.13	ENSG00000105669	COPE	Critical illness	Wald ratio	chr19:18903439:T:C	1.09365	1.03783	1.15246	0.000809651
chr19:45618943:45619060:clu_21167:ENSG00000125746.16	ENSG00000125746	EML2	Critical illness	Wald ratio	chr19:45617762:C:T	0.898098	0.84327	0.956491	0.000825625
chr4:76136412:76144149:clu_33662:ENSG00000138750.14	ENSG00000138750	NUP54	Reported infection	Wald ratio	chr4:76133398:C:T	0.958707	0.935253	0.982749	0.000846893
chr1:234968490:234980656:clu_45852:ENSG00000238005.2	ENSG00000238005	LNCATV	Hospitalization	Wald ratio	chr1:234981224:C:T	0.959828	0.936935	0.983281	0.000871883
chr1:234968490:234980656:clu_45852:ENSG00000258082.1	ENSG00000258082		Hospitalization	Wald ratio	chr1:234981832:T:C	0.959962	0.937133	0.983348	0.000876613
chr2:98610039:98610775:clu_39113:ENSG00000115446.11	ENSG00000115446	UNC50	Critical illness	Wald ratio	chr2:98570970:T:A	1.17413	1.06814	1.29063	0.000881976
chr1:155319688:155319794:clu_44343:ENSG00000160752.14	ENSG00000160752	FDPS	Critical illness	Wald ratio	chr1:155442246:T:C	0.862414	0.790189	0.941241	0.000910014
chr22:41898781:41900330:clu_23662:ENSG00000198911.11	ENSG00000198911	SREBF2	Critical illness	Wald ratio	chr22:41899246:G:C	0.837176	0.753235	0.930471	0.000978008
chr8:61681036:61684039:clu_48898:ENSG00000198363.17	ENSG00000198363	ASPH	Critical illness	Wald ratio	chr8:61654655:C:G	1.28469	1.10683	1.49113	0.000984594
chr12:54295304:54300147:clu_3500:ENSG00000123405.13	ENSG00000123405	NFE2	Hospitalization	Wald ratio	chr12:54300776:A:C	0.77391	0.66416	0.901796	0.00102093
chr7:1155584:1157656:clu_25961:ENSG00000178381.11	ENSG00000178381	ZFAND2A	Hospitalization	Wald ratio	chr7:1158100:T:C	1.09235	1.03613	1.15163	0.00105174
chr12:121232676:121232997:clu_4728:ENSG00000135124.14	ENSG00000135124	P2RX4	Hospitalization	Inverse variance weighted	All - Inverse variance weighted	0.949554	0.92048	0.979546	0.00110428
chr11:64741079:64741439:clu_6428:ENSG00000068831.18	ENSG00000068831	RASGRP2	Reported infection	Inverse variance weighted	All - Inverse variance weighted	1.01503	1.00596	1.02419	0.00112996
chr19:14755844:14756238:clu_19975:ENSG00000127507.17	ENSG00000127507	ADGRE2	Critical illness	Wald ratio	chr19:14757193:C:T	1.04547	1.01775	1.07395	0.00118278
chr3:46242538:46265148:clu_35304:ENSG00000183625.14	ENSG00000183625	CCR3	Critical illness	Wald ratio	chr3:46164194:T:C	1.10773	1.04124	1.17847	0.00119768
chr11:1288776:1290227:clu_5288:ENSG00000078902.15	ENSG00000078902	TOLLIP	Hospitalization	Wald ratio	chr11:1288726:T:C	1.09573	1.0367	1.15812	0.00121296
chr2:237772945:237774358:clu_40804:ENSG00000124831.18	ENSG00000124831	LRRFIP1	Hospitalization	Inverse variance weighted	All - Inverse variance weighted	0.961202	0.938365	0.984594	0.00125746
chr1:19374455:19378540:clu_41801:ENSG00000077549.17	ENSG00000077549	CAPZB	Critical illness	Wald ratio	chr1:19375513:G:A	1.14639	1.055	1.24569	0.00126809
chr12:56686917:56687998:clu_3684:ENSG00000110958.15	ENSG00000110958	PTGES3	Critical illness	Wald ratio	chr12:56633837:A:C	0.860647	0.785318	0.9432	0.00132156
chr12:109857659:109858683:clu_4389:ENSG00000139433.9	ENSG00000139433	GLTP	Hospitalization	Wald ratio	chr12:109868935:A:G	1.05523	1.02113	1.09046	0.00133699
chr17:44176642:44181623:clu_11564:ENSG00000267080.5	ENSG00000267080	ASB16-AS1	Reported infection	Wald ratio	chr17:44176913:G:A	0.981714	0.970672	0.992882	0.00138543
chr1:167722242:167765583:clu_44768:ENSG00000197965.11	ENSG00000197965	MPZL1	Hospitalization	Wald ratio	chr1:168296402:A:G	0.789361	0.682188	0.913371	0.00148772
chr3:129384218:129393635:clu_36497:ENSG00000251474.6	ENSG00000251474	RPL32P3	Hospitalization	Wald ratio	chr3:129378066:C:T	1.10257	1.03808	1.17107	0.00149813
chr5:170080283:170080676:clu_32528:ENSG00000134516.15	ENSG00000134516	DOCK2	Reported infection	Wald ratio	chr5:170081457:G:A	0.964018	0.942312	0.986225	0.00161236
chr12:4605086:4610155:clu_2465:ENSG00000010219.13	ENSG00000010219	DYRK4	Critical illness	Wald ratio	chr12:4607406:A:C	0.84151	0.755847	0.936881	0.00163133
chr8:143616723:143617474:clu_49636:ENSG00000104522.15	ENSG00000104522	GFUS	Hospitalization	Wald ratio	chr8:143617431:A:G	0.938504	0.902032	0.97645	0.00169878
chr1:155062117:155062245:clu_44288:ENSG00000143537.13	ENSG00000143537	ADAM15	Hospitalization	Wald ratio	chr1:155062156:G:C	0.944712	0.911743	0.978873	0.00170022
chr12:56315242:56315907:clu_3636:ENSG00000257727.5	ENSG00000257727	CNPY2	Reported infection	Wald ratio	chr12:56332464:A:G	1.04591	1.01699	1.07564	0.00170068
chr2:24095229:24135119:clu_37721:ENSG00000219626.8	ENSG00000219626	FAM228B	Hospitalization	Wald ratio	chr2:24045851:T:C	0.927105	0.884242	0.972046	0.00172514
chr10:6583918:6584118:clu_8062:ENSG00000237943.6	ENSG00000237943	PRKCQ-AS1	Critical illness	Wald ratio	chr10:6586262:A:G	1.06426	1.02356	1.10659	0.00174632
chr7:76001002:76003758:clu_26918:ENSG00000127952.16	ENSG00000127952	STYXL1	Hospitalization	Wald ratio	chr7:76002595:C:T	0.961652	0.938366	0.985517	0.00176958
chr5:140175285:140194446:clu_32168:ENSG00000120306.9	ENSG00000120306	CYSTM1	Reported infection	Wald ratio	chr5:140175281:C:G	0.980346	0.968155	0.992691	0.00187716
chr1:156233728:156236349:clu_44425:ENSG00000160783.19	ENSG00000160783	PMF1	Critical illness	Wald ratio	chr1:156236330:A:G	0.967423	0.947433	0.987835	0.00187819
chr22:50294778:50295377:clu_23906:ENSG00000196576.14	ENSG00000196576	PLXNB2	Critical illness	Wald ratio	chr22:50295249:G:C	0.896161	0.836233	0.960384	0.00190519
chr9:137426330:137427921:clu_48134:ENSG00000188747.8	ENSG00000188747	NOXA1	Reported infection	Wald ratio	chr9:137425146:C:T	1.03894	1.01418	1.06431	0.00190922
chr17:39908214:39908958:clu_11325:ENSG00000073605.18	ENSG00000073605	GSDMB	Reported infection	Inverse variance weighted	All - Inverse variance weighted	0.987222	0.979212	0.995298	0.00197532
chr14:102438205:102440436:clu_18616:ENSG00000196663.15	ENSG00000196663	TECPR2	Critical illness	Inverse variance weighted	All - Inverse variance weighted	0.933007	0.892894	0.974921	0.00198287
chr17:45630158:45636283:clu_11689:ENSG00000204650.14	ENSG00000204650	LINC02210	Reported infection	Wald ratio	chr17:46019187:A:G	1.04329	1.01562	1.07172	0.00200027
chr11:130895156:130903255:clu_7917:ENSG00000120451.10	ENSG00000120451	SNX19	Reported infection	Wald ratio	chr11:130909773:C:T	1.05239	1.01885	1.08703	0.002001
chr7:150796570:150800298:clu_28111:ENSG00000106565.17	ENSG00000106565	TMEM176B	Critical illness	Inverse variance weighted	All - Inverse variance weighted	0.887395	0.82245	0.957469	0.00206463
chr2:24209221:24209818:clu_37728:ENSG00000198399.14	ENSG00000198399	ITSN2	Reported infection	Wald ratio	chr2:24405455:T:C	1.04782	1.01713	1.07943	0.00207165
chr17:29568508:29569018:clu_10991:ENSG00000167543.15	ENSG00000167543	TP53I13	Reported infection	Wald ratio	chr17:29568510:C:T	0.989111	0.98224	0.99603	0.0020821
chr19:44750105:44751227:clu_21097:ENSG00000069399.14	ENSG00000069399	BCL3	Reported infection	Wald ratio	chr19:44749847:A:T	0.934943	0.895721	0.975882	0.00209481
chr2:230251061:230255452:clu_40659:ENSG00000079263.18	ENSG00000079263	SP140	Hospitalization	Wald ratio	chr2:230247057:G:C	0.735589	0.604812	0.894642	0.0021074
chr17:45397074:45397949:clu_11669:ENSG00000159314.11	ENSG00000159314	ARHGAP27	Reported infection	Wald ratio	chr17:45397074:G:C	0.981721	0.970212	0.993366	0.00216782
chr19:4714337:4719851:clu_19287:ENSG00000142002.16	ENSG00000142002	DPP9	Reported infection	Wald ratio	chr19:4715116:T:A	0.952635	0.923475	0.982717	0.0022201
chr15:41262883:41264165:clu_15835:ENSG00000187446.11	ENSG00000187446	CHP1	Hospitalization	Wald ratio	chr15:41264197:A:G	0.904242	0.847563	0.964711	0.00230537
chr1:157800085:157801915:clu_44531:ENSG00000163534.14	ENSG00000163534	FCRL1	Reported infection	Wald ratio	chr1:157802090:T:C	0.959974	0.935037	0.985577	0.00235169
chr18:23526765:23529179:clu_22263:ENSG00000141452.9	ENSG00000141452	RMC1	Hospitalization	Wald ratio	chr18:23507567:T:C	1.12581	1.04298	1.21521	0.00237201
chr6:2959342:2966400:clu_28338:ENSG00000124570.17	ENSG00000124570	SERPINB6	Reported infection	Wald ratio	chr6:2959740:C:T	1.0306	1.01075	1.05084	0.00238879
chr1:160823796:160827748:clu_44631:ENSG00000122224.17	ENSG00000122224	LY9	Hospitalization	Wald ratio	chr1:160828419:C:T	0.965107	0.9432	0.987523	0.0024316
chr19:41619711:41619974:clu_20930:ENSG00000105352.10	ENSG00000105352	CEACAM4	Critical illness	Wald ratio	chr19:41620075:T:C	1.06823	1.02351	1.11491	0.00248759
chr19:55093233:55094345:clu_21864:ENSG00000125503.12	ENSG00000125503	PPP1R12C	Reported infection	Wald ratio	chr19:55094336:C:A	1.05169	1.01782	1.08668	0.00254709
chr4:75914985:75918761:clu_33654:ENSG00000138744.14	ENSG00000138744	NAAA	Reported infection	Wald ratio	chr4:75920595:G:A	1.02964	1.01029	1.04936	0.00254784
chr7:32559464:32570020:clu_26361:ENSG00000105778.18	ENSG00000105778	AVL9	Critical illness	Wald ratio	chr7:32776706:T:C	1.21086	1.06918	1.37132	0.00258239
chr11:117223308:117224078:clu_7572:ENSG00000160613.12	ENSG00000160613	PCSK7	Critical illness	Wald ratio	chr11:117223697:C:T	1.17728	1.05858	1.30928	0.00261391
chr3:9820741:9826997:clu_34666:ENSG00000214021.15	ENSG00000214021	TTLL3	Reported infection	Wald ratio	chr3:9832672:T:A	1.02409	1.00833	1.04009	0.00262259
chr4:153688345:153702892:clu_34341:ENSG00000249309.1	ENSG00000249309		Reported infection	Wald ratio	chr4:153686216:A:G	0.933707	0.892905	0.976373	0.00262295
chr4:153688345:153702892:clu_34341:ENSG00000137462.6	ENSG00000137462	TLR2	Reported infection	Wald ratio	chr4:153686216:A:G	0.933707	0.892905	0.976373	0.00262295
chr1:150554897:150555954:clu_44011:ENSG00000237781.3	ENSG00000237781	ADAMTSL4-AS2	Reported infection	Wald ratio	chr1:150554816:A:G	0.98033	0.96765	0.993176	0.00278254
chr19:41619395:41619670:clu_20930:ENSG00000105352.10	ENSG00000105352	CEACAM4	Critical illness	Wald ratio	chr19:41619287:T:C	0.933297	0.891997	0.976509	0.00279558
chr2:61145196:61162842:clu_38417:ENSG00000162929.13	ENSG00000162929	SANBR	Critical illness	Wald ratio	chr2:61214940:G:T	0.857442	0.77516	0.948457	0.00280746
chr2:61145196:61162842:clu_38417:ENSG00000237651.6	ENSG00000237651	C2orf74	Critical illness	Wald ratio	chr2:61214940:G:T	0.857442	0.77516	0.948457	0.00280746
chr17:5533384:5536851:clu_10302:ENSG00000091592.15	ENSG00000091592	NLRP1	Hospitalization	Inverse variance weighted	All - Inverse variance weighted	1.04897	1.01658	1.0824	0.00281241
chr14:64924126:64943299:clu_17965:ENSG00000257365.7	ENSG00000257365	FNTB	Critical illness	Wald ratio	chr14:64964683:A:C	1.19567	1.06335	1.34446	0.00282158
chr14:64924126:64943299:clu_17965:ENSG00000258289.8	ENSG00000258289	CHURC1	Critical illness	Wald ratio	chr14:64964683:A:C	1.19567	1.06335	1.34446	0.00282158
chr17:64065287:64066671:clu_12211:ENSG00000178607.15	ENSG00000178607	ERN1	Critical illness	Wald ratio	chr17:64069444:A:G	0.863511	0.784129	0.950928	0.00285775
chr1:156233728:156236349:clu_44425:ENSG00000160783.19	ENSG00000160783	PMF1	Hospitalization	Wald ratio	chr1:156236330:A:G	0.978837	0.965164	0.992704	0.00287956
chr2:230245080:230247916:clu_40659:ENSG00000079263.18	ENSG00000079263	SP140	Hospitalization	Wald ratio	chr2:230245867:T:C	1.04789	1.01607	1.08069	0.0029412
chr19:54885525:54885805:clu_21838:ENSG00000186431.18	ENSG00000186431	FCAR	Critical illness	Wald ratio	chr19:54885805:A:G	1.06551	1.02186	1.11102	0.00294548
chr1:150554897:150555954:clu_44011:ENSG00000237781.3	ENSG00000237781	ADAMTSL4-AS2	Hospitalization	Wald ratio	chr1:150554816:A:G	0.960053	0.934541	0.98626	0.00300943
chr14:95449616:95449931:clu_18505:ENSG00000176438.12	ENSG00000176438	SYNE3	Critical illness	Wald ratio	chr14:95449031:A:G	0.919925	0.870481	0.972176	0.00306573
chr3:195662733:195664086:clu_37311:ENSG00000215837.7	ENSG00000215837	SDHAP2	Reported infection	Wald ratio	chr3:195750536:A:G	1.03531	1.01179	1.05938	0.00308478
chr17:48848455:48849252:clu_11815:ENSG00000136436.14	ENSG00000136436	CALCOCO2	Critical illness	Wald ratio	chr17:48849253:A:G	0.952106	0.921652	0.983567	0.00308709
chr11:67433216:67433340:clu_6771:ENSG00000175634.14	ENSG00000175634	RPS6KB2	Critical illness	Inverse variance weighted	All - Inverse variance weighted	1.07311	1.02408	1.12448	0.00310342
chr1:156194247:156196013:clu_44424:ENSG00000160785.13	ENSG00000160785	SLC25A44	Critical illness	Wald ratio	chr1:156205139:T:G	1.1174	1.03811	1.20275	0.00311792
chr1:19374455:19378540:clu_41801:ENSG00000077549.17	ENSG00000077549	CAPZB	Hospitalization	Wald ratio	chr1:19375513:G:A	1.08881	1.02894	1.15216	0.00319005
chr1:17348785:17354533:clu_41735:ENSG00000159339.13	ENSG00000159339	PADI4	Reported infection	Inverse variance weighted	All - Inverse variance weighted	1.01406	1.00467	1.02354	0.00327159
chr15:82989188:82989881:clu_16824:ENSG00000169612.3	ENSG00000169612	RAMAC	Hospitalization	Wald ratio	chr15:82978766:G:A	1.04949	1.01624	1.08382	0.00327177
chr14:95449616:95449931:clu_18505:ENSG00000176438.12	ENSG00000176438	SYNE3	Reported infection	Wald ratio	chr14:95449031:A:G	0.973689	0.956538	0.991147	0.00327392
chr7:99902174:99903218:clu_27223:ENSG00000146833.15	ENSG00000146833	TRIM4	Reported infection	Wald ratio	chr7:99945379:C:T	1.04162	1.01369	1.07032	0.0032778
chr15:74837435:74837757:clu_16628:ENSG00000140474.12	ENSG00000140474	ULK3	Reported infection	Wald ratio	chr15:74837752:C:T	0.991488	0.985848	0.99716	0.00331075
chr1:158945042:158973647:clu_44559:ENSG00000163564.14	ENSG00000163564	PYHIN1	Reported infection	Wald ratio	chr1:158973693:A:G	1.08002	1.02593	1.13697	0.00332181
chr3:121636489:121642927:clu_36307:ENSG00000180353.10	ENSG00000180353	HCLS1	Hospitalization	Wald ratio	chr3:121866784:A:G	0.824152	0.724264	0.937816	0.00334715
chr5:151266913:151267296:clu_32412:ENSG00000196743.8	ENSG00000196743	GM2A	Reported infection	Wald ratio	chr5:151273611:A:C	0.956679	0.928742	0.985456	0.00340194
chr1:37868614:37872930:clu_42451:ENSG00000204084.12	ENSG00000204084	INPP5B	Hospitalization	Wald ratio	chr1:37820221:T:G	1.04768	1.0155	1.08088	0.00343099
chr8:123019305:123021447:clu_49349:ENSG00000136986.9	ENSG00000136986	DERL1	Critical illness	Wald ratio	chr8:123049416:A:AAGAC	0.890933	0.824573	0.962633	0.00345268
chr4:1330003:1332757:clu_32935:ENSG00000090316.15	ENSG00000090316	MAEA	Hospitalization	Inverse variance weighted	All - Inverse variance weighted	0.971003	0.952034	0.99035	0.00346307
chr3:183635793:183650296:clu_37085:ENSG00000114796.15	ENSG00000114796	KLHL24	Critical illness	Wald ratio	chr3:183668770:C:T	0.930247	0.886157	0.976531	0.00351643
chr11:130895156:130903255:clu_7917:ENSG00000120451.10	ENSG00000120451	SNX19	Critical illness	Wald ratio	chr11:130909773:C:T	1.15774	1.04904	1.27771	0.00359478
chr22:41898781:41900330:clu_23662:ENSG00000198911.11	ENSG00000198911	SREBF2	Hospitalization	Wald ratio	chr22:41899246:G:C	0.898895	0.836561	0.965873	0.00364995
chr7:140015860:140016392:clu_27851:ENSG00000059377.16	ENSG00000059377	TBXAS1	Critical illness	Inverse variance weighted	All - Inverse variance weighted	1.10164	1.032	1.17597	0.00366906
chr20:48651055:48651396:clu_24876:ENSG00000124126.13	ENSG00000124126	PREX1	Hospitalization	Wald ratio	chr20:48657188:T:C	0.927319	0.881239	0.97581	0.00371254
chr5:132471054:132475667:clu_32008:ENSG00000197536.11	ENSG00000197536	IRF1-AS1	Reported infection	Wald ratio	chr5:132461230:A:G	1.03818	1.01223	1.0648	0.00372102
chr1:228108318:228109149:clu_45723:ENSG00000162910.18	ENSG00000162910	MRPL55	Hospitalization	Wald ratio	chr1:228109044:T:C	0.955948	0.927236	0.985548	0.00378451
chr5:179833437:179833587:clu_32767:ENSG00000161011.19	ENSG00000161011	SQSTM1	Reported infection	Wald ratio	chr5:179833213:A:G	1.05521	1.01725	1.09459	0.00404576
chr20:47659730:47661773:clu_24867:ENSG00000196562.14	ENSG00000196562	SULF2	Hospitalization	Wald ratio	chr20:47661506:C:T	1.02816	1.00885	1.04784	0.00409482
chr1:43814933:43838219:clu_42662:ENSG00000126091.19	ENSG00000126091	ST3GAL3	Critical illness	Wald ratio	chr1:43824858:G:A	0.903937	0.843679	0.968499	0.00411342
chr1:93346865:93353908:clu_43351:ENSG00000117505.12	ENSG00000117505	DR1	Reported infection	Wald ratio	chr1:93367980:T:C	1.01893	1.00596	1.03207	0.00412239
chr12:132582266:132582971:clu_5061:ENSG00000112787.12	ENSG00000112787	FBRSL1	Reported infection	Wald ratio	chr12:132582767:G:T	1.02519	1.0079	1.04278	0.00415
chr16:57076056:57076819:clu_14599:ENSG00000140853.15	ENSG00000140853	NLRC5	Hospitalization	Wald ratio	chr16:57075774:T:C	0.928563	0.882676	0.976834	0.00415137
chr3:48247677:48260813:clu_35399:ENSG00000164048.13	ENSG00000164048	ZNF589	Hospitalization	Wald ratio	chr3:48185592:AG:A	1.04979	1.01544	1.0853	0.00420175
chr10:93670848:93676653:clu_9110:ENSG00000148690.11	ENSG00000148690	FRA10AC1	Reported infection	Wald ratio	chr10:94132372:A:T	1.04565	1.01417	1.0781	0.0042103
chr17:46094701:46170855:clu_11699:ENSG00000120071.13	ENSG00000120071	KANSL1	Reported infection	Inverse variance weighted	All - Inverse variance weighted	1.00844	1.00265	1.01426	0.00421086
chr1:157800085:157801915:clu_44531:ENSG00000163534.14	ENSG00000163534	FCRL1	Hospitalization	Wald ratio	chr1:157802090:T:C	0.924989	0.876825	0.975798	0.00426403
chr9:98088005:98091909:clu_46970:ENSG00000106785.14	ENSG00000106785	TRIM14	Critical illness	Wald ratio	chr9:98381682:T:C	1.15643	1.04656	1.27783	0.00432603
chr17:77200673:77203570:clu_12687:ENSG00000129657.14	ENSG00000129657	SEC14L1	Hospitalization	Wald ratio	chr17:77201376:T:C	1.1507	1.04489	1.26723	0.00434225
chr11:86277991:86278399:clu_7251:ENSG00000074266.19	ENSG00000074266	EED	Reported infection	Wald ratio	chr11:86575370:A:C	1.05796	1.01772	1.09979	0.00440613
chr1:93346865:93353908:clu_43351:ENSG00000117505.12	ENSG00000117505	DR1	Critical illness	Wald ratio	chr1:93367980:T:C	1.05931	1.01804	1.10224	0.00448318
chr21:33432802:33439214:clu_25455:ENSG00000142188.16	ENSG00000142188	TMEM50B	Hospitalization	Wald ratio	chr21:33464837:G:A	0.91167	0.855285	0.971771	0.00452486
chr19:14736244:14743420:clu_19974:ENSG00000127507.17	ENSG00000127507	ADGRE2	Reported infection	Wald ratio	chr19:14732350:G:A	0.979937	0.966298	0.993768	0.00459376
chr2:64337907:64341535:clu_38494:ENSG00000238201.1	ENSG00000238201		Reported infection	Inverse variance weighted	All - Inverse variance weighted	1.01721	1.00528	1.02929	0.00459971
chr14:70342729:70359519:clu_18037:ENSG00000133983.14	ENSG00000133983	COX16	Reported infection	Wald ratio	chr14:70308080:G:A	1.03259	1.00988	1.05581	0.00470998
chr20:38426503:38431041:clu_24658:ENSG00000196756.11	ENSG00000196756	SNHG17	Critical illness	Wald ratio	chr20:38428854:G:C	1.05959	1.01785	1.10304	0.00475863
chr20:44972158:44978443:clu_24766:ENSG00000101109.11	ENSG00000101109	STK4	Critical illness	Wald ratio	chr20:45076302:C:T	0.894603	0.827971	0.966597	0.00479862
chr7:100612241:100612730:clu_27313:ENSG00000106330.11	ENSG00000106330	MOSPD3	Critical illness	Wald ratio	chr7:100613863:C:G	0.843496	0.74932	0.949508	0.00483658
chr1:161863312:161887262:clu_44711:ENSG00000118217.5	ENSG00000118217	ATF6	Hospitalization	Wald ratio	chr1:161871733:C:T	0.872349	0.793271	0.959311	0.004851
chr15:78892313:78893539:clu_16752:ENSG00000185787.14	ENSG00000185787	MORF4L1	Hospitalization	Wald ratio	chr15:78894399:A:G	0.948312	0.913867	0.984054	0.00493136
chr10:72086992:72088140:clu_8778:ENSG00000107742.12	ENSG00000107742	SPOCK2	Hospitalization	Wald ratio	chr10:72083700:C:T	1.09522	1.02792	1.16693	0.00493753
chr12:121232676:121232997:clu_4728:ENSG00000135124.14	ENSG00000135124	P2RX4	Critical illness	Inverse variance weighted	All - Inverse variance weighted	0.93665	0.894855	0.980396	0.00495311
chr19:14663540:14674746:clu_19973:ENSG00000131355.14	ENSG00000131355	ADGRE3	Hospitalization	Wald ratio	chr19:14651357:T:C	1.13022	1.03766	1.23104	0.00498519
chr16:90162978:90163764:clu_15503:ENSG00000260528.4	ENSG00000260528	FAM157C	Critical illness	Wald ratio	chr16:90074947:C:A	1.09301	1.02719	1.16306	0.00501132
chr12:132582266:132582971:clu_5061:ENSG00000112787.12	ENSG00000112787	FBRSL1	Hospitalization	Wald ratio	chr12:132582767:G:T	1.06214	1.01834	1.10782	0.00502024
chr16:58001581:58002479:clu_14672:ENSG00000103005.11	ENSG00000103005	USB1	Critical illness	Wald ratio	chr16:57996288:C:A	1.21724	1.06064	1.39697	0.00514528
chr21:44907095:44910284:clu_25772:ENSG00000160255.17	ENSG00000160255	ITGB2	Critical illness	Wald ratio	chr21:44908184:C:T	0.972117	0.953006	0.991613	0.00524845
chr12:57472688:57474042:clu_3737:ENSG00000123329.17	ENSG00000123329	ARHGAP9	Critical illness	Wald ratio	chr12:57460302:G:A	1.10725	1.0307	1.18949	0.00531498
chr12:66153448:66169855:clu_3869:ENSG00000155957.17	ENSG00000155957	TMBIM4	Critical illness	Wald ratio	chr12:66158086:T:C	0.849523	0.757405	0.952845	0.00535602
chr20:38326432:38334430:clu_24655:ENSG00000101425.12	ENSG00000101425	BPI	Critical illness	Wald ratio	chr20:38331034:G:T	0.94467	0.90757	0.983287	0.00536141
chr12:56686917:56687998:clu_3684:ENSG00000110958.15	ENSG00000110958	PTGES3	Reported infection	Wald ratio	chr12:56633837:A:C	0.95866	0.930577	0.98759	0.00538232
chr2:237772945:237774358:clu_40804:ENSG00000124831.18	ENSG00000124831	LRRFIP1	Reported infection	Inverse variance weighted	All - Inverse variance weighted	0.983744	0.972448	0.995172	0.00541286
chr13:112875941:112881816:clu_2246:ENSG00000068650.18	ENSG00000068650	ATP11A	Critical illness	Wald ratio	chr13:112878676:C:T	1.11774	1.03319	1.20921	0.00554508
chr16:3047547:3047885:clu_13445:ENSG00000008516.16	ENSG00000008516	MMP25	Reported infection	Inverse variance weighted	All - Inverse variance weighted	0.978117	0.962926	0.993547	0.00559603
chr16:580972:582248:clu_13120:ENSG00000007541.16	ENSG00000007541	PIGQ	Hospitalization	Wald ratio	chr16:309953:G:A	0.910147	0.851492	0.972843	0.00560551
chr5:33463825:33466871:clu_30966:ENSG00000113407.13	ENSG00000113407	TARS1	Reported infection	Wald ratio	chr5:33465963:G:A	0.95304	0.921142	0.986043	0.00561972
chr2:3443891:3457621:clu_37502:ENSG00000171853.15	ENSG00000171853	TRAPPC12	Hospitalization	Wald ratio	chr2:3457099:C:T	0.933074	0.888409	0.979984	0.00564291
chr6:26443659:26443957:clu_28663:ENSG00000111801.15	ENSG00000111801	BTN3A3	Critical illness	Wald ratio	chr6:26532912:G:A	0.826737	0.722484	0.946033	0.00566358
chr19:18905629:18910971:clu_20250:ENSG00000105669.13	ENSG00000105669	COPE	Critical illness	Wald ratio	chr19:18900435:C:T	0.855081	0.76529	0.955406	0.00567666
chr1:13816570:13821649:clu_41612:ENSG00000116731.22	ENSG00000116731	PRDM2	Reported infection	Wald ratio	chr1:13822295:C:T	1.01963	1.00566	1.0338	0.00573548
chr5:33463825:33466871:clu_30966:ENSG00000113407.13	ENSG00000113407	TARS1	Critical illness	Wald ratio	chr5:33465963:G:A	0.86395	0.778699	0.958533	0.00579884
chr15:82989188:82989881:clu_16824:ENSG00000169612.3	ENSG00000169612	RAMAC	Critical illness	Wald ratio	chr15:82978766:G:A	1.0686	1.01936	1.12022	0.0058439
chr20:48651055:48651396:clu_24876:ENSG00000124126.13	ENSG00000124126	PREX1	Reported infection	Wald ratio	chr20:48657188:T:C	0.969234	0.947926	0.991022	0.00586701
chr9:136013630:136013864:clu_47878:ENSG00000148411.7	ENSG00000148411	NACC2	Hospitalization	Inverse variance weighted	All - Inverse variance weighted	0.936622	0.893979	0.981299	0.0058871
chr6:34654779:34696446:clu_29174:ENSG00000196821.9	ENSG00000196821	ILRUN	Hospitalization	Wald ratio	chr6:34627766:C:T	1.07336	1.0206	1.12885	0.00590712
chr7:76470419:76480421:clu_26932:ENSG00000091073.19	ENSG00000091073	DTX2	Critical illness	Wald ratio	chr7:76503080:G:A	0.955126	0.924395	0.986878	0.00593055
chr19:48232493:48234403:clu_21320:ENSG00000105483.17	ENSG00000105483	CARD8	Critical illness	Wald ratio	chr19:48231760:CTT:C	1.12718	1.03492	1.22766	0.00600022
chr3:20140364:20146316:clu_34928:ENSG00000114166.7	ENSG00000114166	KAT2B	Reported infection	Wald ratio	chr3:20143361:A:T	1.03974	1.01123	1.06906	0.00601504
chr1:150554897:150555954:clu_44011:ENSG00000237781.3	ENSG00000237781	ADAMTSL4-AS2	Critical illness	Wald ratio	chr1:150554816:A:G	0.946442	0.909967	0.984379	0.00604812
chr10:119161081:119162340:clu_9665:ENSG00000183605.16	ENSG00000183605	SFXN4	Reported infection	Wald ratio	chr10:119161076:C:T	0.958481	0.929838	0.988006	0.00615386
chr5:96900189:96901506:clu_31758:ENSG00000164308.16	ENSG00000164308	ERAP2	Critical illness	Wald ratio	chr5:96898602:C:T	0.96048	0.933133	0.988629	0.00622061
chr11:9139854:9141940:clu_5518:ENSG00000184014.7	ENSG00000184014	DENND5A	Hospitalization	Wald ratio	chr11:9150939:C:T	0.904617	0.841895	0.972012	0.00625234
chr11:9139854:9141940:clu_5518:ENSG00000184014.7	ENSG00000184014	DENND5A	Critical illness	Wald ratio	chr11:9150939:C:T	0.862342	0.775435	0.958989	0.00628399
chr12:56686917:56687998:clu_3684:ENSG00000110958.15	ENSG00000110958	PTGES3	Hospitalization	Wald ratio	chr12:56633837:A:C	0.916893	0.861562	0.975777	0.00629351
chr4:48885565:48894006:clu_33493:ENSG00000145247.11	ENSG00000145247	OCIAD2	Hospitalization	Wald ratio	chr4:48892964:A:G	1.09227	1.02523	1.16371	0.00631807
chr1:156246756:156247957:clu_44438:ENSG00000160781.15	ENSG00000160781	PAQR6	Reported infection	Wald ratio	chr1:156254513:C:T	1.03325	1.00926	1.05781	0.00634866
chr2:61145196:61162842:clu_38417:ENSG00000162929.13	ENSG00000162929	SANBR	Reported infection	Wald ratio	chr2:61214940:G:T	0.95485	0.923636	0.98712	0.00644151
chr2:61145196:61162842:clu_38417:ENSG00000237651.6	ENSG00000237651	C2orf74	Reported infection	Wald ratio	chr2:61214940:G:T	0.95485	0.923636	0.98712	0.00644151
chr7:128938049:128942071:clu_27692:ENSG00000128604.19	ENSG00000128604	IRF5	Hospitalization	Wald ratio	chr7:128938247:G:T	0.913308	0.855585	0.974926	0.0064832
chr2:148690373:148691621:clu_39655:ENSG00000135999.11	ENSG00000135999	EPC2	Hospitalization	Wald ratio	chr2:148691616:A:G	0.910847	0.851555	0.974267	0.0065468
chr17:30784443:30785919:clu_11040:ENSG00000176390.11	ENSG00000176390	CRLF3	Critical illness	Wald ratio	chr17:30773668:G:T	1.10213	1.02752	1.18216	0.00654972
chr17:35107447:35118501:clu_11119:ENSG00000185379.20	ENSG00000185379	RAD51D	Critical illness	Wald ratio	chr17:35559745:T:C	1.28568	1.07239	1.54138	0.00662401
chr14:70342729:70359519:clu_18037:ENSG00000133983.14	ENSG00000133983	COX16	Hospitalization	Wald ratio	chr14:70308080:G:A	1.06657	1.01808	1.11738	0.00663469
chr9:137426330:137427921:clu_48134:ENSG00000188747.8	ENSG00000188747	NOXA1	Critical illness	Wald ratio	chr9:137425146:C:T	1.10759	1.02878	1.19245	0.00665969
chr14:103571820:103587274:clu_18653:ENSG00000256053.7	ENSG00000256053	COA8	Hospitalization	Wald ratio	chr14:103568232:A:G	0.956724	0.926626	0.9878	0.00667498
chr9:33886967:33899229:clu_46315:ENSG00000107341.4	ENSG00000107341	UBE2R2	Hospitalization	Inverse variance weighted	All - Inverse variance weighted	0.949235	0.914062	0.985762	0.00684392
chr2:73946906:73950585:clu_38685:ENSG00000114956.19	ENSG00000114956	DGUOK	Reported infection	Wald ratio	chr2:73950650:G:A	0.958694	0.929827	0.988456	0.00684452
chr12:100157445:100157528:clu_4168:ENSG00000238105.7	ENSG00000238105	GOLGA2P5	Reported infection	Wald ratio	chr12:100035688:A:C	0.953482	0.921116	0.986984	0.00686069
chr1:155737063:155738157:clu_44386:ENSG00000132676.15	ENSG00000132676	DAP3	Hospitalization	Inverse variance weighted	All - Inverse variance weighted	1.15675	1.04083	1.28558	0.00687633
chr1:234963856:234968388:clu_45852:ENSG00000258082.1	ENSG00000258082		Hospitalization	Wald ratio	chr1:234963800:C:T	1.04467	1.01206	1.07832	0.00691703
chr1:26276760:26277136:clu_42033:ENSG00000130695.14	ENSG00000130695	CEP85	Critical illness	Wald ratio	chr1:26527826:T:A	1.1204	1.03159	1.21687	0.00697611
chr14:24270998:24271113:clu_17473:ENSG00000100949.14	ENSG00000100949	RABGGTA	Reported infection	Wald ratio	chr14:24267184:T:C	0.957899	0.928408	0.988326	0.00701872
chr17:78133542:78133956:clu_12716:ENSG00000167895.14	ENSG00000167895	TMC8	Critical illness	Wald ratio	chr17:78133849:C:G	1.19407	1.04945	1.35861	0.00708662
chr19:51225155:51225803:clu_21573:ENSG00000105383.14	ENSG00000105383	CD33	Hospitalization	Wald ratio	chr19:51224706:A:C	0.979477	0.964797	0.994379	0.00711208
chr17:39658820:39659051:clu_11301:ENSG00000131748.15	ENSG00000131748	STARD3	Hospitalization	Wald ratio	chr17:39659051:C:G	1.05041	1.01344	1.08874	0.00714711
chr5:96900189:96901506:clu_31758:ENSG00000164308.16	ENSG00000164308	ERAP2	Hospitalization	Wald ratio	chr5:96898602:C:T	0.972745	0.953334	0.992551	0.00721041
chr17:80101925:80104555:clu_12789:ENSG00000171298.12	ENSG00000171298	GAA	Critical illness	Wald ratio	chr17:80102793:C:A	1.35292	1.0843	1.68809	0.00743649
chr17:77200673:77203570:clu_12687:ENSG00000129657.14	ENSG00000129657	SEC14L1	Critical illness	Wald ratio	chr17:77201376:T:C	1.21079	1.05243	1.39297	0.00748464
chr8:122781946:122863477:clu_49346:ENSG00000178764.7	ENSG00000178764	ZHX2	Critical illness	Wald ratio	chr8:122783942:A:G	1.11557	1.02964	1.20866	0.00748901
chr5:143037261:143041525:clu_32273:ENSG00000145819.15	ENSG00000145819	ARHGAP26	Reported infection	Wald ratio	chr5:143024896:G:A	0.960868	0.933105	0.989457	0.00761983
chr21:45502969:45503933:clu_25819:ENSG00000173638.18	ENSG00000173638	SLC19A1	Critical illness	Wald ratio	chr21:45510882:G:A	0.942235	0.901943	0.984327	0.00762151
chr11:1288776:1290227:clu_5288:ENSG00000078902.15	ENSG00000078902	TOLLIP	Critical illness	Wald ratio	chr11:1288726:T:C	1.11654	1.02962	1.2108	0.0076779
chr17:45397074:45397949:clu_11669:ENSG00000159314.11	ENSG00000159314	ARHGAP27	Critical illness	Wald ratio	chr17:45397074:G:C	0.951691	0.917643	0.987003	0.00772815
chr15:78939171:78944778:clu_16756:ENSG00000103811.15	ENSG00000103811	CTSH	Reported infection	Inverse variance weighted	All - Inverse variance weighted	0.977816	0.961762	0.994138	0.00790791
chr1:111189253:111192140:clu_43581:ENSG00000162777.16	ENSG00000162777	DENND2D	Critical illness	Wald ratio	chr1:111191102:C:G	1.10586	1.02669	1.19113	0.00793485
chr20:35021332:35035123:clu_24534:ENSG00000100991.11	ENSG00000100991	TRPC4AP	Reported infection	Wald ratio	chr20:34994928:T:C	0.963586	0.937522	0.990374	0.00801705
chr16:70481487:70481764:clu_15030:ENSG00000103051.18	ENSG00000103051	COG4	Reported infection	Wald ratio	chr16:70481697:G:T	0.965832	0.9413	0.991005	0.00808954
chr16:31363374:31371084:clu_14384:ENSG00000140678.16	ENSG00000140678	ITGAX	Hospitalization	Wald ratio	chr16:31358925:A:C	0.883735	0.806437	0.968442	0.0081301
chr7:150804485:150804827:clu_28116:ENSG00000002933.7	ENSG00000002933	TMEM176A	Hospitalization	Wald ratio	chr7:150780504:G:T	0.932624	0.885647	0.982093	0.00816409
chr1:93156483:93158815:clu_43338:ENSG00000117500.12	ENSG00000117500	TMED5	Hospitalization	Wald ratio	chr1:93282126:G:T	1.06961	1.01748	1.12442	0.0083012
chr3:158804371:158807040:clu_36896:ENSG00000118855.18	ENSG00000118855	MFSD1	Critical illness	Wald ratio	chr3:158812834:T:C	0.808592	0.690569	0.946786	0.00830925
chr1:161519660:161519802:clu_44687:ENSG00000143226.13	ENSG00000143226	FCGR2A	Critical illness	Wald ratio	chr1:161519563:T:C	0.925657	0.874043	0.980318	0.00831474
chr14:92633633:92641238:clu_18438:ENSG00000100599.15	ENSG00000100599	RIN3	Reported infection	Wald ratio	chr14:92489041:C:A	1.03628	1.00921	1.06407	0.00832517
chr1:42825738:42830444:clu_42588:ENSG00000164010.13	ENSG00000164010	ERMAP	Reported infection	Wald ratio	chr1:42833450:G:A	1.01819	1.00463	1.03193	0.00839014
chr16:89646714:89647203:clu_15421:ENSG00000131165.14	ENSG00000131165	CHMP1A	Reported infection	Wald ratio	chr16:89649867:A:C	0.980717	0.966601	0.99504	0.00848445
chr5:163457610:163458995:clu_32504:ENSG00000170584.10	ENSG00000170584	NUDCD2	Hospitalization	Wald ratio	chr5:163472728:A:C	0.90093	0.833588	0.973713	0.00848765
chr3:48247677:48260813:clu_35399:ENSG00000164048.13	ENSG00000164048	ZNF589	Critical illness	Wald ratio	chr3:48185592:AG:A	1.06585	1.01637	1.11774	0.00854617
chr19:41363077:41363432:clu_20909:ENSG00000123810.7	ENSG00000123810	B9D2	Hospitalization	Wald ratio	chr19:41352971:G:C	0.888242	0.813132	0.970291	0.00856346
chr17:30784443:30785919:clu_11040:ENSG00000176390.11	ENSG00000176390	CRLF3	Hospitalization	Wald ratio	chr17:30773668:G:T	1.0835	1.02049	1.1504	0.00870453
chr4:112315852:112343012:clu_34022:ENSG00000073331.17	ENSG00000073331	ALPK1	Reported infection	Wald ratio	chr4:112343421:C:A	1.03717	1.00927	1.06586	0.00872612
chr1:234968490:234980656:clu_45852:ENSG00000238005.2	ENSG00000238005	LNCATV	Reported infection	Wald ratio	chr1:234981224:C:T	0.98481	0.973603	0.996145	0.0087552
chr8:61681036:61684039:clu_48898:ENSG00000198363.17	ENSG00000198363	ASPH	Hospitalization	Wald ratio	chr8:61654655:C:G	1.11525	1.02786	1.21006	0.00879285
chr1:157280853:157282578:clu_44511:ENSG00000271736.1	ENSG00000271736	LINC02772	Reported infection	Wald ratio	chr1:157279975:A:G	0.96734	0.943605	0.991673	0.00880024
chr11:67438501:67438632:clu_6778:ENSG00000172725.13	ENSG00000172725	CORO1B	Hospitalization	Wald ratio	chr11:67438507:A:G	1.06502	1.01598	1.11643	0.00880971
chr15:64088851:64093645:clu_16373:ENSG00000166797.10	ENSG00000166797	CIAO2A	Critical illness	Wald ratio	chr15:64070537:C:CTT	1.09312	1.02266	1.16843	0.00881417
chr1:234968490:234980656:clu_45852:ENSG00000258082.1	ENSG00000258082		Reported infection	Wald ratio	chr1:234981832:T:C	0.984866	0.973679	0.996181	0.00888732
chr1:26551723:26553391:clu_42046:ENSG00000117676.13	ENSG00000117676	RPS6KA1	Reported infection	Wald ratio	chr1:26535654:G:C	1.04262	1.0105	1.07576	0.00894313
chr2:105089069:105089920:clu_39225:ENSG00000135972.8	ENSG00000135972	MRPS9	Hospitalization	Wald ratio	chr2:105064108:T:G	0.927768	0.876989	0.981487	0.00903737
chr19:51235676:51239518:clu_21574:ENSG00000105383.14	ENSG00000105383	CD33	Hospitalization	Wald ratio	chr19:51235662:A:G	1.05772	1.01399	1.10334	0.00918702
chr11:67433216:67433340:clu_6771:ENSG00000175634.14	ENSG00000175634	RPS6KB2	Hospitalization	Inverse variance weighted	All - Inverse variance weighted	1.04319	1.01052	1.07693	0.00920834
chr4:48885565:48894006:clu_33493:ENSG00000145247.11	ENSG00000145247	OCIAD2	Reported infection	Wald ratio	chr4:48892964:A:G	1.0411	1.01001	1.07315	0.00921605
chr15:85747809:85748752:clu_16888:ENSG00000170776.21	ENSG00000170776	AKAP13	Critical illness	Wald ratio	chr15:85759949:G:C	0.90764	0.84379	0.976321	0.00921825
chr17:17303901:17306543:clu_10682:ENSG00000205309.13	ENSG00000205309	NT5M	Reported infection	Wald ratio	chr17:17305389:T:C	1.05068	1.01229	1.09052	0.0092372
chr6:26411581:26413169:clu_28662:ENSG00000026950.16	ENSG00000026950	BTN3A1	Critical illness	Wald ratio	chr6:26421648:G:A	0.93507	0.888969	0.983561	0.00925407
chr22:16614178:16614699:clu_22717:ENSG00000100181.22	ENSG00000100181	TPTEP1	Reported infection	Wald ratio	chr22:16655768:T:G	0.969761	0.947587	0.992454	0.00927348
chr12:50112301:50120036:clu_3315:ENSG00000272368.2	ENSG00000272368		Critical illness	Wald ratio	chr12:50120695:G:A	1.03849	1.00935	1.06848	0.00929006
chr20:3209617:3213985:clu_24130:ENSG00000125877.12	ENSG00000125877	ITPA	Hospitalization	Inverse variance weighted	All - Inverse variance weighted	1.02097	1.00511	1.03708	0.00936225
chr2:26261063:26263380:clu_37803:ENSG00000138029.13	ENSG00000138029	HADHB	Hospitalization	Wald ratio	chr2:26168506:C:G	1.09454	1.02241	1.17177	0.00940418
chr19:8210862:8251076:clu_19519:ENSG00000090661.11	ENSG00000090661	CERS4	Reported infection	Wald ratio	chr19:8249119:G:A	1.03378	1.00816	1.06005	0.00946039
chr1:151889373:151895008:clu_44140:ENSG00000159445.12	ENSG00000159445	THEM4	Hospitalization	Wald ratio	chr1:151910350:T:C	1.06103	1.0146	1.10958	0.00946401
chr1:234961566:234968388:clu_45852:ENSG00000238005.2	ENSG00000238005	LNCATV	Hospitalization	Wald ratio	chr1:234961425:G:A	0.935797	0.890014	0.983934	0.00951975
chr1:234961566:234968388:clu_45852:ENSG00000258082.1	ENSG00000258082		Hospitalization	Wald ratio	chr1:234961425:G:A	0.935797	0.890014	0.983934	0.00951975
chr3:52814071:52816884:clu_35817:ENSG00000055955.15	ENSG00000055955	ITIH4	Hospitalization	Wald ratio	chr3:52814191:T:C	0.940723	0.898227	0.985231	0.0095742
chr9:33886967:33899229:clu_46315:ENSG00000107341.4	ENSG00000107341	UBE2R2	Reported infection	Inverse variance weighted	All - Inverse variance weighted	0.977523	0.960851	0.994485	0.00959801
chr7:27096388:27099779:clu_26298:ENSG00000233429.9	ENSG00000233429	HOTAIRM1	Critical illness	Inverse variance weighted	All - Inverse variance weighted	1.02864	1.00689	1.05087	0.00960894
chr17:49823295:49826000:clu_11846:ENSG00000136504.11	ENSG00000136504	KAT7	Hospitalization	Wald ratio	chr17:49749005:C:T	1.02699	1.00649	1.0479	0.00961809
chr22:37185455:37190865:clu_23415:ENSG00000133466.13	ENSG00000133466	C1QTNF6	Hospitalization	Wald ratio	chr22:37195278:A:G	1.04152	1.00988	1.07415	0.00975974
chr22:19432607:19433265:clu_22803:ENSG00000185608.8	ENSG00000185608	MRPL40	Critical illness	Wald ratio	chr22:19432783:G:C	0.904757	0.838611	0.97612	0.00976821
chr17:46929584:46935029:clu_11722:ENSG00000108433.16	ENSG00000108433	GOSR2	Critical illness	Wald ratio	chr17:46931204:A:G	1.09757	1.02271	1.17791	0.00979535
chr2:28408866:28411879:clu_37934:ENSG00000075426.11	ENSG00000075426	FOSL2	Reported infection	Wald ratio	chr2:28411923:A:G	1.02699	1.00644	1.04796	0.00980501
chr1:27351336:27351456:clu_42090:ENSG00000142765.17	ENSG00000142765	SYTL1	Reported infection	Wald ratio	chr1:27350918:A:G	0.95336	0.919422	0.988551	0.00980536
chr20:38426503:38431041:clu_24658:ENSG00000196756.11	ENSG00000196756	SNHG17	Reported infection	Wald ratio	chr20:38428854:G:C	1.01767	1.00423	1.0313	0.00983145
chr17:78993920:78995018:clu_12765:ENSG00000171302.16	ENSG00000171302	CANT1	Hospitalization	Wald ratio	chr17:78986762:C:T	0.921841	0.86648	0.980738	0.01001
chr19:4714337:4719851:clu_19287:ENSG00000142002.16	ENSG00000142002	DPP9	Hospitalization	Wald ratio	chr19:4715116:T:A	0.903497	0.836265	0.976135	0.010106
chr7:7234539:7238255:clu_26158:ENSG00000106392.10	ENSG00000106392	C1GALT1	Hospitalization	Wald ratio	chr7:7249912:C:T	0.94989	0.913399	0.98784	0.010108
chr4:2825968:2827230:clu_33028:ENSG00000087266.15	ENSG00000087266	SH3BP2	Reported infection	Wald ratio	chr4:2825919:C:T	0.981025	0.966806	0.995453	0.0101189
chr17:7393509:7394104:clu_10408:ENSG00000187838.16	ENSG00000187838	PLSCR3	Hospitalization	Wald ratio	chr17:7393580:T:C	0.87941	0.797348	0.969916	0.0101371
chr16:89701233:89701491:clu_15437:ENSG00000158792.15	ENSG00000158792	SPATA2L	Reported infection	Wald ratio	chr16:89702150:G:A	1.03065	1.00719	1.05467	0.0101864
chr4:105424322:105446383:clu_33964:ENSG00000138777.19	ENSG00000138777	PPA2	Critical illness	Wald ratio	chr4:105391032:GC:G	0.826965	0.715387	0.955946	0.0101927
chr3:46242538:46265148:clu_35304:ENSG00000183625.14	ENSG00000183625	CCR3	Hospitalization	Wald ratio	chr3:46164194:T:C	1.05621	1.01292	1.10135	0.0104343
chr5:131162676:131165060:clu_31955:ENSG00000169567.11	ENSG00000169567	HINT1	Hospitalization	Wald ratio	chr5:131165058:C:A	0.967021	0.942496	0.992185	0.0105096
chr11:65655935:65659666:clu_6598:ENSG00000173039.18	ENSG00000173039	RELA	Critical illness	Inverse variance weighted	All - Inverse variance weighted	1.1123	1.02517	1.20684	0.0105509
chr7:76048226:76048576:clu_26922:ENSG00000146701.11	ENSG00000146701	MDH2	Hospitalization	Wald ratio	chr7:76117091:C:T	0.947257	0.908718	0.987431	0.0105638
chr10:12167893:12169258:clu_8121:ENSG00000065665.20	ENSG00000065665	SEC61A2	Reported infection	Wald ratio	chr10:12169591:C:T	0.964958	0.938918	0.99172	0.0105991
chr2:230176724:230183572:clu_40654:ENSG00000135899.17	ENSG00000135899	SP110	Hospitalization	Wald ratio	chr2:230178554:C:A	0.929714	0.879172	0.983162	0.0106073
chr10:29463635:29465595:clu_8325:ENSG00000197321.14	ENSG00000197321	SVIL	Hospitalization	Wald ratio	chr10:29464763:A:G	1.03299	1.00758	1.05906	0.0106581
chr11:130879711:130880622:clu_7917:ENSG00000120451.10	ENSG00000120451	SNX19	Hospitalization	Wald ratio	chr11:130867386:G:A	1.04384	1.01001	1.07881	0.0106995
chr1:1325102:1327241:clu_41124:ENSG00000224051.6	ENSG00000224051	CPTP	Reported infection	Wald ratio	chr1:1300330:A:T	0.954843	0.921531	0.989359	0.0107592
chr1:154449980:154465134:clu_44244:ENSG00000160712.12	ENSG00000160712	IL6R	Critical illness	Wald ratio	chr1:154453788:T:C	0.907644	0.842493	0.977834	0.010779
chr1:156279034:156282607:clu_44444:ENSG00000198952.8	ENSG00000198952	SMG5	Reported infection	Wald ratio	chr1:156302480:T:C	1.02699	1.00617	1.04824	0.0108066
chr2:135780385:135782749:clu_39595:ENSG00000144224.16	ENSG00000144224	UBXN4	Reported infection	Wald ratio	chr2:135738049:T:A	1.03979	1.00905	1.07148	0.0108307
chr6:26463525:26465185:clu_28668:ENSG00000112763.15	ENSG00000112763	BTN2A1	Critical illness	Wald ratio	chr6:26465156:G:T	1.0599	1.01351	1.10841	0.0108494
chr17:35872464:35878528:clu_11156:ENSG00000271503.5	ENSG00000271503	CCL5	Hospitalization	Wald ratio	chr17:35868024:A:G	1.06173	1.0139	1.11182	0.0108614
chr1:228140363:228141124:clu_45710:ENSG00000143774.16	ENSG00000143774	GUK1	Hospitalization	Wald ratio	chr1:228198188:C:T	1.07109	1.01593	1.12924	0.0108984
chr2:218129365:218134777:clu_40414:ENSG00000180871.7	ENSG00000180871	CXCR2	Hospitalization	Wald ratio	chr2:218140975:G:A	1.06489	1.01448	1.11782	0.0110629
chr17:1058867:1067077:clu_9975:ENSG00000159842.14	ENSG00000159842	ABR	Critical illness	Wald ratio	chr17:1056938:A:C	0.904699	0.837394	0.977413	0.011111
chr1:183570839:183573185:clu_45026:ENSG00000116701.14	ENSG00000116701	NCF2	Hospitalization	Wald ratio	chr1:183573188:T:C	1.08318	1.01833	1.15216	0.0111941
chr11:2919407:2921352:clu_5343:ENSG00000110628.13	ENSG00000110628	SLC22A18	Hospitalization	Wald ratio	chr11:2919477:C:G	1.04665	1.01041	1.08418	0.0112016
chr2:174630560:174634518:clu_39942:ENSG00000115935.17	ENSG00000115935	WIPF1	Critical illness	Wald ratio	chr2:174630583:T:C	1.16769	1.03542	1.31686	0.0114916
chr4:6609574:6609798:clu_33112:ENSG00000013288.8	ENSG00000013288	MAN2B2	Reported infection	Wald ratio	chr4:6609511:T:TG	0.976438	0.958524	0.994687	0.0116095
chr17:27294435:27303367:clu_10845:ENSG00000109046.14	ENSG00000109046	WSB1	Critical illness	Wald ratio	chr17:27301794:C:T	0.927446	0.874685	0.98339	0.01172
chr12:10014741:10015612:clu_2757:ENSG00000256660.5	ENSG00000256660	CLEC12B	Reported infection	Wald ratio	chr12:9962792:C:T	1.02778	1.0061	1.04993	0.0117619
chr7:926644:931330:clu_25955:ENSG00000105963.13	ENSG00000105963	ADAP1	Reported infection	Wald ratio	chr7:944142:C:T	1.02319	1.00509	1.04162	0.0118074
chr11:65581373:65584241:clu_6507:ENSG00000173442.12	ENSG00000173442	EHBP1L1	Reported infection	Wald ratio	chr11:65581592:A:G	0.960303	0.930423	0.991142	0.0120166
chr3:52814071:52816884:clu_35817:ENSG00000055955.15	ENSG00000055955	ITIH4	Reported infection	Wald ratio	chr3:52814191:T:C	0.973179	0.952746	0.994049	0.01203
chr1:156293209:156294018:clu_44449:ENSG00000198715.11	ENSG00000198715	GLMP	Reported infection	Wald ratio	chr1:156305490:A:G	1.03639	1.00787	1.06571	0.0120568
chr11:119088078:119088175:clu_7694:ENSG00000256269.7	ENSG00000256269	HMBS	Critical illness	Wald ratio	chr11:119083555:A:G	1.08612	1.01824	1.15853	0.0121114
chr5:62402122:62403273:clu_31251:ENSG00000086189.9	ENSG00000086189	DIMT1	Hospitalization	Wald ratio	chr5:63253060:T:A	0.91475	0.853173	0.980772	0.0122105
chr11:614037:614476:clu_5226:ENSG00000185507.19	ENSG00000185507	IRF7	Reported infection	Wald ratio	chr11:613165:C:G	1.0208	1.00447	1.03739	0.012322
chr6:34883080:34887787:clu_29180:ENSG00000064995.16	ENSG00000064995	TAF11	Reported infection	Wald ratio	chr6:34883049:C:G	0.964229	0.937045	0.992202	0.0125417
chr11:2918095:2922102:clu_5343:ENSG00000110628.13	ENSG00000110628	SLC22A18	Hospitalization	Wald ratio	chr11:3111944:G:A	1.16749	1.03374	1.31855	0.0126152
chr1:43814933:43838219:clu_42662:ENSG00000126091.19	ENSG00000126091	ST3GAL3	Hospitalization	Wald ratio	chr1:43824858:G:A	0.942283	0.899237	0.987389	0.0127048
chr19:41619711:41619974:clu_20930:ENSG00000105352.10	ENSG00000105352	CEACAM4	Hospitalization	Wald ratio	chr19:41620075:T:C	1.03793	1.00795	1.06881	0.0128058
chr16:580972:582248:clu_13120:ENSG00000007541.16	ENSG00000007541	PIGQ	Reported infection	Wald ratio	chr16:309953:G:A	0.960382	0.930292	0.991446	0.0128151
chr17:75522521:75523275:clu_12504:ENSG00000182173.12	ENSG00000182173	TSEN54	Reported infection	Wald ratio	chr17:75522482:C:G	1.02607	1.00548	1.04709	0.0128271
chr17:18285520:18290557:clu_10744:ENSG00000177302.14	ENSG00000177302	TOP3A	Reported infection	Wald ratio	chr17:18235775:A:G	1.03384	1.00708	1.06131	0.012873
chr18:21651763:21656861:clu_22238:ENSG00000158201.9	ENSG00000158201	ABHD3	Reported infection	Wald ratio	chr18:21544270:T:A	1.20072	1.03945	1.387	0.0129285
chr12:55997723:56002212:clu_3588:ENSG00000139531.12	ENSG00000139531	SUOX	Hospitalization	Wald ratio	chr12:55995509:C:T	0.922878	0.86628	0.983175	0.0129389
chr12:8060192:8066278:clu_2653:ENSG00000171860.4	ENSG00000171860	C3AR1	Reported infection	Wald ratio	chr12:8056305:G:A	1.04501	1.0093	1.08198	0.0130604
chr19:5915146:5915221:clu_19342:ENSG00000105519.15	ENSG00000105519	CAPS	Critical illness	Wald ratio	chr19:5904777:C:G	1.09618	1.01947	1.17866	0.0131039
chr22:37024810:37026999:clu_23392:ENSG00000128309.16	ENSG00000128309	MPST	Hospitalization	Wald ratio	chr22:37023301:C:T	0.952783	0.91704	0.989919	0.0131635
chr16:1809446:1809754:clu_13292:ENSG00000063854.12	ENSG00000063854	HAGH	Reported infection	Wald ratio	chr16:1809431:C:G	1.00943	1.00197	1.01695	0.013175
chr19:4491835:4493703:clu_19268:ENSG00000167674.14	ENSG00000167674	HDGFL2	Critical illness	Wald ratio	chr19:4493711:G:A	1.1028	1.02065	1.19158	0.0132375
chr20:3209617:3213985:clu_24130:ENSG00000125877.12	ENSG00000125877	ITPA	Critical illness	Inverse variance weighted	All - Inverse variance weighted	1.02967	1.0061	1.05379	0.013335
chr13:52141069:52143915:clu_1971:ENSG00000136098.16	ENSG00000136098	NEK3	Critical illness	Wald ratio	chr13:52140701:A:C	0.946554	0.906241	0.988661	0.0133798
chr11:86306482:86326513:clu_7252:ENSG00000149196.15	ENSG00000149196	HIKESHI	Critical illness	Wald ratio	chr11:86246416:G:A	1.08198	1.01649	1.1517	0.0133873
chr5:132471054:132475667:clu_32008:ENSG00000197536.11	ENSG00000197536	IRF1-AS1	Critical illness	Wald ratio	chr5:132461230:A:G	1.10548	1.02099	1.19697	0.0134369
chr2:120253731:120278618:clu_39427:ENSG00000144118.13	ENSG00000144118	RALB	Hospitalization	Wald ratio	chr2:120273173:TA:T	1.13653	1.02681	1.25797	0.013484
chr3:20140364:20146316:clu_34928:ENSG00000114166.7	ENSG00000114166	KAT2B	Critical illness	Wald ratio	chr3:20143361:A:T	1.1175	1.0232	1.22049	0.0135135
chr22:31248769:31258291:clu_23287:ENSG00000182541.17	ENSG00000182541	LIMK2	Critical illness	Wald ratio	chr22:31301301:G:A	1.14922	1.02906	1.28341	0.0135731
chr3:48694240:48695090:clu_35458:ENSG00000068745.14	ENSG00000068745	IP6K2	Hospitalization	Wald ratio	chr3:48694054:T:G	1.1008	1.01974	1.1883	0.0138605
chr12:31985957:31992378:clu_3041:ENSG00000174718.11	ENSG00000174718	RESF1	Hospitalization	Wald ratio	chr12:31986908:C:T	0.893983	0.817636	0.97746	0.0138748
chr1:167684001:167690049:clu_44766:ENSG00000198771.10	ENSG00000198771	RCSD1	Critical illness	Wald ratio	chr1:167685361:T:C	1.05939	1.01176	1.10926	0.0139677
chr17:64065287:64066671:clu_12211:ENSG00000178607.15	ENSG00000178607	ERN1	Reported infection	Wald ratio	chr17:64069444:A:G	0.960825	0.93067	0.991958	0.0140401
chr8:129903350:129970943:clu_49440:ENSG00000153310.19	ENSG00000153310	CYRIB	Hospitalization	Wald ratio	chr8:129927206:T:C	1.04244	1.0084	1.07764	0.0141333
chr19:44750105:44751227:clu_21097:ENSG00000069399.14	ENSG00000069399	BCL3	Hospitalization	Wald ratio	chr19:44749847:A:T	0.889897	0.810724	0.976801	0.0141394
chr5:96740118:96741266:clu_31739:ENSG00000153113.23	ENSG00000153113	CAST	Hospitalization	Wald ratio	chr5:96740783:A:G	0.984367	0.97204	0.996851	0.0142639
chr17:64065287:64066671:clu_12211:ENSG00000178607.15	ENSG00000178607	ERN1	Hospitalization	Wald ratio	chr17:64069444:A:G	0.920124	0.86081	0.983526	0.0143424
chr5:151467925:151473673:clu_32419:ENSG00000123643.12	ENSG00000123643	SLC36A1	Hospitalization	Wald ratio	chr5:151473632:C:CTTTTGCTTTG	0.953857	0.918429	0.990651	0.0144292
chr1:32228816:32230927:clu_42264:ENSG00000084623.11	ENSG00000084623	EIF3I	Hospitalization	Wald ratio	chr1:32238109:CAA:C	1.14529	1.02723	1.27691	0.0145238
chr2:98610039:98610775:clu_39113:ENSG00000115446.11	ENSG00000115446	UNC50	Hospitalization	Wald ratio	chr2:98570970:T:A	1.083	1.01589	1.15455	0.0145621
chr11:86306482:86326513:clu_7252:ENSG00000149196.15	ENSG00000149196	HIKESHI	Reported infection	Wald ratio	chr11:86246416:G:A	1.02535	1.00495	1.04616	0.0146147
chr6:26374798:26375515:clu_28658:ENSG00000186470.13	ENSG00000186470	BTN3A2	Critical illness	Wald ratio	chr6:26376604:C:T	0.923635	0.866545	0.984487	0.0146777
chr6:33701420:33711549:clu_29159:ENSG00000137288.9	ENSG00000137288	UQCC2	Reported infection	Wald ratio	chr6:33709779:A:C	1.03623	1.00702	1.06628	0.014713
chr19:7697298:7697527:clu_19483:ENSG00000104921.14	ENSG00000104921	FCER2	Reported infection	Wald ratio	chr19:7697494:T:TCCCCTGCAA	1.0245	1.00476	1.04463	0.0147486
chr8:141155970:141165186:clu_49524:ENSG00000105339.10	ENSG00000105339	DENND3	Critical illness	Wald ratio	chr8:141160785:T:C	1.03469	1.0067	1.06346	0.0147885
chr1:219179246:219193130:clu_45539:ENSG00000143353.11	ENSG00000143353	LYPLAL1	Critical illness	Wald ratio	chr1:219309698:A:G	0.876631	0.788543	0.974558	0.014812
chr3:171228221:171369620:clu_36979:ENSG00000154310.16	ENSG00000154310	TNIK	Reported infection	Wald ratio	chr3:171344097:G:A	0.965054	0.937806	0.993094	0.0149263
chr1:206685508:206728710:clu_45392:ENSG00000162889.10	ENSG00000162889	MAPKAPK2	Critical illness	Wald ratio	chr1:206729743:G:GT	0.908949	0.841673	0.981603	0.0149642
chr2:237994809:238016566:clu_40810:ENSG00000184182.18	ENSG00000184182	UBE2F	Reported infection	Wald ratio	chr2:238644661:T:G	0.956992	0.923686	0.991498	0.0150001
chr8:674047:690898:clu_48200:ENSG00000104714.13	ENSG00000104714	ERICH1	Hospitalization	Wald ratio	chr8:701416:G:T	0.916355	0.854072	0.98318	0.015004
chr14:77899258:77907803:clu_18294:ENSG00000063761.15	ENSG00000063761	ADCK1	Critical illness	Wald ratio	chr14:77845647:A:G	1.12311	1.0228	1.23327	0.0150078
chr11:124626751:124626904:clu_7804:ENSG00000154144.12	ENSG00000154144	TBRG1	Hospitalization	Wald ratio	chr11:124626727:A:G	1.15695	1.02858	1.30134	0.0151198
chr1:181050286:181053573:clu_44987:ENSG00000153029.14	ENSG00000153029	MR1	Critical illness	Wald ratio	chr1:181052347:T:C	1.14462	1.02643	1.2764	0.0151318
chr5:57221396:57230846:clu_31204:ENSG00000062194.15	ENSG00000062194	GPBP1	Reported infection	Wald ratio	chr5:57159120:T:C	0.962527	0.933307	0.992661	0.0151703
chr2:61145196:61162842:clu_38417:ENSG00000162929.13	ENSG00000162929	SANBR	Hospitalization	Wald ratio	chr2:61214940:G:T	0.917827	0.85641	0.983649	0.0152459
chr2:61145196:61162842:clu_38417:ENSG00000237651.6	ENSG00000237651	C2orf74	Hospitalization	Wald ratio	chr2:61214940:G:T	0.917827	0.85641	0.983649	0.0152459
chr3:183635793:183643480:clu_37085:ENSG00000114796.15	ENSG00000114796	KLHL24	Hospitalization	Wald ratio	chr3:183643608:T:C	1.10648	1.01948	1.20091	0.0154451
chr14:24270998:24271113:clu_17473:ENSG00000100949.14	ENSG00000100949	RABGGTA	Critical illness	Wald ratio	chr14:24267184:T:C	0.886614	0.804261	0.9774	0.01554
chr2:64337907:64341535:clu_38494:ENSG00000238201.1	ENSG00000238201		Critical illness	Inverse variance weighted	All - Inverse variance weighted	1.04943	1.0092	1.09127	0.015546
chr19:900952:901422:clu_18904:ENSG00000198858.9	ENSG00000198858	R3HDM4	Critical illness	Wald ratio	chr19:900951:G:A	0.903412	0.83204	0.980907	0.0155602
chr1:203180652:203181162:clu_45256:ENSG00000133048.12	ENSG00000133048	CHI3L1	Critical illness	Wald ratio	chr1:203180248:A:C	1.16807	1.02991	1.32477	0.0155696
chr11:130879711:130880622:clu_7917:ENSG00000120451.10	ENSG00000120451	SNX19	Reported infection	Wald ratio	chr11:130867386:G:A	1.0188	1.00354	1.03429	0.0155727
chr6:37009065:37010973:clu_29304:ENSG00000146192.14	ENSG00000146192	FGD2	Reported infection	Wald ratio	chr6:37009125:A:C	0.967362	0.941682	0.993742	0.015636
chr19:41619395:41619670:clu_20930:ENSG00000105352.10	ENSG00000105352	CEACAM4	Hospitalization	Wald ratio	chr19:41619287:T:C	0.962528	0.933149	0.992832	0.0157433
chr12:50112301:50120036:clu_3315:ENSG00000178449.8	ENSG00000178449	COX14	Critical illness	Wald ratio	chr12:50117831:A:G	1.04893	1.00904	1.09039	0.0157436
chr11:77397093:77411774:clu_7165:ENSG00000149269.9	ENSG00000149269	PAK1	Reported infection	Inverse variance weighted	All - Inverse variance weighted	0.989784	0.981569	0.998068	0.0157463
chr18:46216595:46253697:clu_22412:ENSG00000152242.10	ENSG00000152242	C18orf25	Critical illness	Inverse variance weighted	All - Inverse variance weighted	1.10727	1.01935	1.20277	0.015776
chr12:111840477:111841327:clu_4479:ENSG00000234608.7	ENSG00000234608	MAPKAPK5-AS1	Critical illness	Wald ratio	chr12:111393005:A:C	1.17485	1.03069	1.33918	0.015843
chr14:102438205:102440436:clu_18616:ENSG00000196663.15	ENSG00000196663	TECPR2	Hospitalization	Inverse variance weighted	All - Inverse variance weighted	0.967572	0.941994	0.993844	0.0158776
chr3:48298523:48301353:clu_35402:ENSG00000172113.8	ENSG00000172113	NME6	Hospitalization	Wald ratio	chr3:48307824:T:C	0.946759	0.905536	0.989859	0.0160082
chr16:29834066:29835704:clu_14222:ENSG00000013364.18	ENSG00000013364	MVP	Reported infection	Wald ratio	chr16:29822167:T:G	0.974924	0.95497	0.995296	0.0160894
chr17:39659553:39659800:clu_11302:ENSG00000131748.15	ENSG00000131748	STARD3	Critical illness	Wald ratio	chr17:39653965:G:C	1.10825	1.01924	1.20503	0.0161255
chr12:50112301:50120036:clu_3315:ENSG00000272368.2	ENSG00000272368		Hospitalization	Wald ratio	chr12:50120695:G:A	1.02393	1.00439	1.04385	0.0161471
chr6:132752749:132755843:clu_30279:ENSG00000112303.13	ENSG00000112303	VNN2	Critical illness	Wald ratio	chr6:132752994:A:G	1.03728	1.00678	1.06871	0.0162328
chr6:160143649:160158516:clu_30654:ENSG00000175003.12	ENSG00000175003	SLC22A1	Hospitalization	Inverse variance weighted	All - Inverse variance weighted	1.05721	1.01031	1.10629	0.0162536
chr22:35408563:35410744:clu_23364:ENSG00000100297.15	ENSG00000100297	MCM5	Hospitalization	Wald ratio	chr22:35410383:C:T	1.03434	1.00619	1.06327	0.0164658
chr22:46292328:46292791:clu_23786:ENSG00000075234.16	ENSG00000075234	TTC38	Reported infection	Wald ratio	chr22:46288809:G:C	1.03135	1.00564	1.05771	0.0165289
chr15:74845593:74846863:clu_16622:ENSG00000140497.16	ENSG00000140497	SCAMP2	Hospitalization	Wald ratio	chr15:74828353:T:A	0.915664	0.851977	0.984111	0.0166016
chr16:31363374:31371084:clu_14384:ENSG00000140678.16	ENSG00000140678	ITGAX	Reported infection	Wald ratio	chr16:31358925:A:C	0.952284	0.91493	0.991162	0.0166293
chr12:9857637:9869205:clu_2747:ENSG00000110852.4	ENSG00000110852	CLEC2B	Critical illness	Wald ratio	chr12:9860071:C:A	0.931928	0.879669	0.987292	0.0166514
chr8:122781946:122863477:clu_49346:ENSG00000178764.7	ENSG00000178764	ZHX2	Hospitalization	Wald ratio	chr8:122783942:A:G	1.06871	1.01211	1.12848	0.0166928
chr1:236544915:236548012:clu_45901:ENSG00000116977.18	ENSG00000116977	LGALS8	Hospitalization	Inverse variance weighted	All - Inverse variance weighted	0.960217	0.928809	0.992687	0.0167334
chr16:89647331:89649351:clu_15422:ENSG00000131165.14	ENSG00000131165	CHMP1A	Reported infection	Wald ratio	chr16:89649843:C:T	0.962183	0.932265	0.993061	0.0167553
chr17:41771862:41786588:clu_11385:ENSG00000173801.16	ENSG00000173801	JUP	Hospitalization	Wald ratio	chr17:41787669:C:T	0.94612	0.904137	0.990052	0.0167709
chr3:33132700:33134182:clu_35001:ENSG00000170275.14	ENSG00000170275	CRTAP	Hospitalization	Wald ratio	chr3:33132664:G:T	0.962002	0.931939	0.993035	0.0167823
chr17:82472698:82478571:clu_13017:ENSG00000141562.17	ENSG00000141562	NARF	Hospitalization	Inverse variance weighted	All - Inverse variance weighted	1.81581	1.11305	2.96228	0.0168998
chr17:81271024:81275969:clu_12874:ENSG00000157637.12	ENSG00000157637	SLC38A10	Hospitalization	Wald ratio	chr17:81267297:G:A	0.900829	0.826842	0.981437	0.0169177
chr22:20062574:20063338:clu_22842:ENSG00000183597.15	ENSG00000183597	TANGO2	Reported infection	Wald ratio	chr22:20061817:C:T	1.04235	1.00745	1.07845	0.0169813
chr1:155689243:155709773:clu_44382:ENSG00000132676.15	ENSG00000132676	DAP3	Reported infection	Wald ratio	chr1:155688294:C:T	1.04509	1.00787	1.08369	0.0171325
chr15:90804359:90809137:clu_16977:ENSG00000197299.10	ENSG00000197299	BLM	Critical illness	Wald ratio	chr15:90808700:A:G	1.03247	1.0057	1.05996	0.0171424
chr8:143020991:143021349:clu_49579:ENSG00000160932.10	ENSG00000160932	LY6E	Hospitalization	Wald ratio	chr8:143018261:A:G	0.936229	0.886815	0.988395	0.017224
chr21:33589921:33591162:clu_25476:ENSG00000205758.11	ENSG00000205758	CRYZL1	Critical illness	Wald ratio	chr21:33728381:A:C	0.894526	0.816114	0.980471	0.0172507
chr1:234963856:234968388:clu_45852:ENSG00000238005.2	ENSG00000238005	LNCATV	Reported infection	Wald ratio	chr1:234963681:A:AG	1.02185	1.00383	1.04019	0.0172709
chr8:23434681:23435392:clu_48480:ENSG00000197217.12	ENSG00000197217	ENTPD4	Reported infection	Wald ratio	chr8:23424691:T:C	1.04248	1.00735	1.07883	0.0173714
chr12:95993488:95993926:clu_4125:ENSG00000084110.10	ENSG00000084110	HAL	Critical illness	Wald ratio	chr12:95993843:G:A	0.904458	0.832594	0.982524	0.0174375
chr19:7645306:7645760:clu_19459:ENSG00000076944.15	ENSG00000076944	STXBP2	Hospitalization	Wald ratio	chr19:7645324:G:A	1.01894	1.0033	1.03483	0.0174718
chr19:41619711:41619974:clu_20930:ENSG00000105352.10	ENSG00000105352	CEACAM4	Reported infection	Wald ratio	chr19:41620075:T:C	1.01637	1.00285	1.03007	0.0174735
chr17:78135009:78136620:clu_12717:ENSG00000167895.14	ENSG00000167895	TMC8	Critical illness	Wald ratio	chr17:78136745:G:A	0.910405	0.842549	0.983726	0.0175425
chr22:42387078:42397858:clu_23695:ENSG00000235568.6	ENSG00000235568	NFAM1	Hospitalization	Wald ratio	chr22:42387064:A:G	1.05655	1.00961	1.10567	0.0176776
chr19:41619395:41619670:clu_20930:ENSG00000105352.10	ENSG00000105352	CEACAM4	Reported infection	Wald ratio	chr19:41619287:T:C	0.983027	0.969217	0.997034	0.0177202
chr10:3147737:3149621:clu_7984:ENSG00000107959.15	ENSG00000107959	PITRM1	Hospitalization	Inverse variance weighted	All - Inverse variance weighted	1.04362	1.00741	1.08113	0.0177937
chr17:51166563:51166827:clu_11925:ENSG00000243678.11	ENSG00000243678	NME2	Critical illness	Wald ratio	chr17:51149056:A:G	0.96025	0.928563	0.993018	0.0178266
chr6:159037124:159038114:clu_30622:ENSG00000164691.16	ENSG00000164691	TAGAP	Critical illness	Wald ratio	chr6:159046319:C:T	0.914806	0.849835	0.984745	0.0178385
chr11:64741079:64741439:clu_6428:ENSG00000068831.18	ENSG00000068831	RASGRP2	Critical illness	Inverse variance weighted	All - Inverse variance weighted	1.03287	1.00559	1.06089	0.0178657
chr8:81803228:81815325:clu_49036:ENSG00000104497.13	ENSG00000104497	SNX16	Critical illness	Wald ratio	chr8:81936003:G:A	0.896919	0.819665	0.981454	0.0179176
chr7:2958631:3043667:clu_26059:ENSG00000198286.9	ENSG00000198286	CARD11	Hospitalization	Wald ratio	chr7:2980451:C:A	0.952559	0.914981	0.991681	0.0179454
chr17:39658820:39659051:clu_11301:ENSG00000131748.15	ENSG00000131748	STARD3	Critical illness	Wald ratio	chr17:39659051:C:G	1.06727	1.01124	1.12641	0.017967
chr3:183635793:183650296:clu_37085:ENSG00000114796.15	ENSG00000114796	KLHL24	Reported infection	Wald ratio	chr3:183668770:C:T	0.981071	0.965658	0.996731	0.0180183
chr19:6475643:6475837:clu_19374:ENSG00000205744.9	ENSG00000205744	DENND1C	Reported infection	Wald ratio	chr19:6475152:C:A	1.01804	1.00306	1.03324	0.0180766
chr1:156279034:156282607:clu_44444:ENSG00000198952.8	ENSG00000198952	SMG5	Critical illness	Wald ratio	chr1:156302480:T:C	1.07763	1.01286	1.14654	0.0180853
chr2:218285938:218292466:clu_40440:ENSG00000135926.14	ENSG00000135926	TMBIM1	Reported infection	Wald ratio	chr2:218218595:T:G	1.0389	1.00652	1.07232	0.0181491
chr15:79907684:79914588:clu_16759:ENSG00000180953.11	ENSG00000180953	ST20	Hospitalization	Inverse variance weighted	All - Inverse variance weighted	0.973993	0.952915	0.995538	0.0182483
chr11:44082192:44083169:clu_5850:ENSG00000110455.13	ENSG00000110455	ACCS	Reported infection	Inverse variance weighted	All - Inverse variance weighted	0.988091	0.978302	0.997978	0.0183564
chr15:90878976:90879444:clu_16982:ENSG00000140564.11	ENSG00000140564	FURIN	Hospitalization	Wald ratio	chr15:90879291:G:T	0.961144	0.92997	0.993362	0.0184797
chr12:9311290:9311550:clu_2715:ENSG00000111788.10	ENSG00000111788		Critical illness	Wald ratio	chr12:9280356:G:A	1.05423	1.0089	1.10161	0.0185286
chr22:32475398:32478981:clu_23343:ENSG00000100225.17	ENSG00000100225	FBXO7	Hospitalization	Wald ratio	chr22:32464805:T:C	0.938096	0.889504	0.989342	0.0185312
chr1:155260659:155262086:clu_44331:ENSG00000116521.10	ENSG00000116521	SCAMP3	Critical illness	Wald ratio	chr1:155258255:G:A	1.12663	1.02019	1.24418	0.0185356
chr11:67438501:67438632:clu_6778:ENSG00000172725.13	ENSG00000172725	CORO1B	Critical illness	Wald ratio	chr11:67438507:A:G	1.08719	1.01409	1.16557	0.0185739
chr1:156293209:156294018:clu_44449:ENSG00000198715.11	ENSG00000198715	GLMP	Critical illness	Wald ratio	chr1:156305490:A:G	1.1063	1.017	1.20344	0.0186448
chr7:76492253:76497337:clu_26933:ENSG00000091073.19	ENSG00000091073	DTX2	Critical illness	Wald ratio	chr7:76445781:G:A	1.14342	1.02257	1.27854	0.0186892
chr6:26127761:26129331:clu_28648:ENSG00000180573.9	ENSG00000180573	H2AC6	Reported infection	Wald ratio	chr6:26116992:C:T	1.0403	1.00658	1.07515	0.0187813
chr19:54577723:54587201:clu_21782:ENSG00000104974.11	ENSG00000104974	LILRA1	Hospitalization	Wald ratio	chr19:54589255:A:G	1.02738	1.00448	1.0508	0.018836
chr19:54576109:54587201:clu_21782:ENSG00000239998.5	ENSG00000239998	LILRA2	Hospitalization	Wald ratio	chr19:54589255:A:G	0.969742	0.945194	0.994927	0.018836
chr19:54576109:54587201:clu_21782:ENSG00000104974.11	ENSG00000104974	LILRA1	Hospitalization	Wald ratio	chr19:54589255:A:G	0.969742	0.945194	0.994927	0.018836
chr4:15605799:15612266:clu_33205:ENSG00000118564.14	ENSG00000118564	FBXL5	Hospitalization	Wald ratio	chr4:15655630:T:G	0.962599	0.932434	0.99374	0.0189491
chr5:143037261:143041525:clu_32273:ENSG00000145819.15	ENSG00000145819	ARHGAP26	Hospitalization	Wald ratio	chr5:143024896:G:A	0.926845	0.869856	0.987568	0.0189588
chr17:5499950:5500031:clu_10300:ENSG00000091592.15	ENSG00000091592	NLRP1	Hospitalization	Wald ratio	chr17:5500148:T:C	0.870254	0.774841	0.977416	0.0190013
chr7:150796570:150800298:clu_28111:ENSG00000106565.17	ENSG00000106565	TMEM176B	Hospitalization	Inverse variance weighted	All - Inverse variance weighted	0.950431	0.910871	0.991709	0.0190896
chr7:150804485:150804827:clu_28116:ENSG00000002933.7	ENSG00000002933	TMEM176A	Critical illness	Wald ratio	chr7:150780504:G:T	0.913109	0.846271	0.985226	0.0190912
chr19:54200893:54201160:clu_21767:ENSG00000170889.13	ENSG00000170889	RPS9	Hospitalization	Wald ratio	chr19:54200892:C:A	0.980181	0.963908	0.996728	0.0190944
chr10:6583918:6584118:clu_8062:ENSG00000237943.6	ENSG00000237943	PRKCQ-AS1	Hospitalization	Wald ratio	chr10:6586262:A:G	1.03224	1.0052	1.06	0.0191337
chr1:52633039:52642863:clu_42899:ENSG00000116157.5	ENSG00000116157	GPX7	Hospitalization	Wald ratio	chr1:52620368:C:T	0.899447	0.823136	0.982833	0.0191415
chr1:52633039:52642863:clu_42899:ENSG00000182183.14	ENSG00000182183	SHISAL2A	Hospitalization	Wald ratio	chr1:52620368:C:T	0.899447	0.823136	0.982833	0.0191415
chr19:1057429:1057866:clu_18943:ENSG00000064687.12	ENSG00000064687	ABCA7	Reported infection	Wald ratio	chr19:1057864:T:A	1.01932	1.00313	1.03577	0.019152
chr16:14644609:14649804:clu_13731:ENSG00000103429.10	ENSG00000103429	BFAR	Critical illness	Wald ratio	chr16:14648543:G:T	0.929644	0.874545	0.988216	0.0192714
[truncated: 9,946 more rows]

## Sheet: Supplementary Data 3
Supplementary Data 3: Two sample Mendelian randomization results for hospitalization phenotype compared within COVID-19 cases
[truncated: 12 more rows]

[truncated: 6 more sheets: Supplementary Data 4, Supplementary Data 5, Supplementary Data 6, Supplementary Data 7, Supplementary Data 8, Supplementary Data 9]
